# Supplementary material for: Therapeutic TG2 inhibition reverses systemic multiomic dysregulation in celiac disease
Source: BMC Med. 2026 Apr 24;24:350. doi: 10.1186/s12916-026-04892-y (PMC13255354; doi:10.1186/s12916-026-04892-y)
Supplement: Supplementary file 3 — Supplementary Material 3: Additional file 3: Table S4 [file 12916_2026_4892_MOESM3_ESM.xlsx]

## Sheet: PGCp - GFDp
feature	logFC	AveExpr	t	P.Value	adj.P.Val	B	Contrast	lipid_type	name	Abbr	Mass	Category	Main_Class	Sub_Class	class	structural_category	totallength	totaldb	HMDB	PubChem	ChEBI	KEGG	LipidMap
PC36_3_3	-0.941181	-4.71974e-18	-4.06865	5.13693e-05	5.13693e-05	1.70099	PGCp - GFDp	DE	PC(36:3)	PC 36:3	783.578	Glycerophospholipids [GP]	Glycerophosphocholines [GP01]	Diacylglycerophosphocholines [GP0101]	PC	GP	36	3	HMDB0007921	52922294	NA	C00157
PS41_4_2	-0.942097	-1.68305e-16	-4.0654	5.20764e-05	5.20764e-05	1.68865	PGCp - GFDp	DE	PS(41:4)	PS 41:4	853.583	Glycerophospholipids [GP]	Glycerophosphoserines [GP03]	Diacylglycerophosphoserines [GP0301]	PS	GP	41	4	NA	52925588	90494	NA	LMGP03010478
PC36_2_2	-0.827873	-3.85976e-16	-3.65379	0.000273095	0.000273095	0.200143	PGCp - GFDp	DE	PC(36:2)	PC 36:2	785.593	Glycerophospholipids [GP]	Glycerophosphocholines [GP01]	Diacylglycerophosphocholines [GP0101]	PC	GP	36	2	HMDB0007888	52922236	NA	C00157
PC34_2	-0.722385	2.55964e-16	-3.14603	0.00170854	0.00170854	-1.42345	PGCp - GFDp	DE	PC(34:2)	PC 34:2	757.562	Glycerophospholipids [GP]	Glycerophosphocholines [GP01]	Diacylglycerophosphocholines [GP0101]	PC	GP	34	2	HMDB0007880	52922228	NA	C00157
TG56_3_1	-0.711961	-7.3938e-17	-3.10318	0.00197335	0.00197335	-1.54964	PGCp - GFDp	DE	TG(56:3)	TG 56:3	912.815	Glycerolipids [GL]	Triradylglycerols [GL03]	Triacylglycerols [GL0301]	TG	GL	56	3		9544594			LMGL03010632
TG54_6_1	-0.702819	-7.48884e-17	-3.09453	0.00203124	0.00203124	-1.57493	PGCp - GFDp	DE	TG(54:6)	TG 54:6	878.736	Glycerolipids [GL]	Triradylglycerols [GL03]	Triacylglycerols [GL0301]	TG	GL	54	6		56939929			LMGL03016147
X9_decenoylcarnitine_C10_1_Car	0.70388	-9.24202e-17	3.0795	0.00213543	0.00213543	-1.61866	PGCp - GFDp	DE	9-decenoylcarnitine (C10:1-Car)	CAR 10:1	313.225	Fatty Acyls [FA]	Fatty esters [FA07]	Fatty acyl carnitines [FA0707]	Car	FA	10	1	HMDB0013205	53481651	NA	NA
TG54_5_1	-0.699266	-7.23601e-17	-3.07207	0.00218873	0.00218873	-1.6402	PGCp - GFDp	DE	TG(54:5)	TG 54:5	880.752	Glycerolipids [GL]	Triradylglycerols [GL03]	Triacylglycerols [GL0301]	TG	GL	54	5		9544433			LMGL03010470
CE18_2	-0.690631	-3.07747e-16	-2.99768	0.002794	0.002794	-1.85311	PGCp - GFDp	DE	CE(18:2)	CE 18:2	648.585	Sterol Lipids [ST]	Sterols [ST01]	Steryl esters [ST0102]	CE	ST	18	2	HMDB00610
PE18_1_18_2	-0.686194	-1.95765e-16	-2.99501	0.00281837	0.00281837	-1.86067	PGCp - GFDp	DE	PE(18:1/18:2)	PE 36:3	741.531	Glycerophospholipids [GP]	Glycerophosphoethanolamines [GP02]	Diacylglycerophosphoethanolamines [GP0201]	PE	GP	36	3	HMDB0009060	9546753	NA	C00350	LMGP02010048
TG56_2	-0.660374	2.38063e-17	-2.89997	0.00382134	0.00382134	-2.12499	PGCp - GFDp	DE	TG(56:2)	TG 56:2	914.83	Glycerolipids [GL]	Triradylglycerols [GL03]	Triacylglycerols [GL0301]	TG	GL	56	2		9544398			LMGL03010435
PI18_0_20_4	-0.660909	-9.18112e-17	-2.8887	0.00395968	0.00395968	-2.15578	PGCp - GFDp	DE	PI(18:0/20:4)	PI 38:4	886.557	Glycerophospholipids [GP]	Glycerophosphoinositols [GP06]	Diacylglycerophosphoinositols [GP0601]	PI	GP	38	4	HMDB0009815	42607491	84153	NA	LMGP06010010
PCO_38_4_1	-0.654277	1.29661e-16	-2.88167	0.00404825	0.00404825	-2.17492	PGCp - GFDp	DE	PC(O-38:4)	PC O-38:4	795.614	Glycerophospholipids [GP]	Glycerophosphocholines [GP01]	1-(1Z-alkenyl),2-acylglycerophosphocholines [GP0103]	PC O-	GP	38	4	HMDB0011251	53480713	NA	NA
PC36_3_1	-0.652584	-1.35087e-17	-2.88078	0.00405963	0.00405963	-2.17735	PGCp - GFDp	DE	PC(36:3)	PC 36:3	783.578	Glycerophospholipids [GP]	Glycerophosphocholines [GP01]	Diacylglycerophosphocholines [GP0101]	PC	GP	36	3	HMDB0007921	52922294	NA	C00157
CE_fragment_1	-0.667521	-2.41939e-17	-2.87903	0.00408197	0.00408197	-2.1821	PGCp - GFDp	DE	CE fragment	CE		Sterol Lipids [ST]			CE	ST			NA	NA	NA	NA	NA
PI38_7_1	-0.639343	-8.68469e-17	-2.80846	0.00508389	0.00508389	-2.3716	PGCp - GFDp	DE	PI(38:7)	PI 38:7	880.51	Glycerophospholipids [GP]	Glycerophosphoinositols [GP06]	Diacylglycerophosphoinositols [GP0601]	PI	GP	38	7	NA	NA	NA	NA	LMGP06010415
TG54_1	-0.633289	1.13218e-17	-2.74338	0.00620001	0.00620001	-2.54227	PGCp - GFDp	DE	TG(54:1)	TG 54:1	888.815	Glycerolipids [GL]	Triradylglycerols [GL03]	Triacylglycerols [GL0301]	TG	GL	54	1	NA	9544250	NA	NA	LMGL03010286
TG54_3	-0.619078	1.27115e-16	-2.73198	0.00641691	0.00641691	-2.57177	PGCp - GFDp	DE	TG(54:3)	TG 54:3	884.783	Glycerolipids [GL]	Triradylglycerols [GL03]	Triacylglycerols [GL0301]	TG	GL	54	3	HMDB0045871	9544227	90069	NA	LMGL03010263
PE18_1e_22_4	0.616832	1.23479e-16	2.69198	0.00723282	0.00723282	-2.67429	PGCp - GFDp	DE	PE(18:1e/22:4)	PE 40:5	793.562	Glycerophospholipids [GP]	Glycerophosphoethanolamines [GP02]	Diacylglycerophosphoethanolamines [GP0201]	PE	GP	40	5	HMDB0009075	52924353	NA	C00350	LMGP02010652
PS41_5_1	-0.619445	-7.87638e-17	-2.69125	0.00724846	0.00724846	-2.67614	PGCp - GFDp	DE	PS(41:5)	PS 41:5	851.568	Glycerophospholipids [GP]	Glycerophosphoserines [GP03]	Diacylglycerophosphoserines [GP0301]	PS	GP	41	5	NA	NA	NA	NA	LMGP03010509
TG54_4_1	-0.603483	-9.52806e-17	-2.6604	0.00794143	0.00794143	-2.75416	PGCp - GFDp	DE	TG(54:4)	TG 54:4	882.768	Glycerolipids [GL]	Triradylglycerols [GL03]	Triacylglycerols [GL0301]	TG	GL	54	4	NA	56936595	90494	NA	LMGL03012801
DG36_3	-0.594442	-7.33751e-17	-2.61765	0.00899996	0.00899996	-2.86082	PGCp - GFDp	DE	DG(36:3)	DG 36:3	618.522	Glycerolipids [GL]	Diradylglycerols [GL02]	Diacylglycerols [GL0201]	DG	GL	36	3	HMDB0007219	9543722	NA	C00165	LMGL02010056
PC36_4_4	-0.578415	-6.24316e-17	-2.5089	0.0122828	0.0122828	-3.1245	PGCp - GFDp	DE	PC(36:4)	PC 36:4	781.562	Glycerophospholipids [GP]	Glycerophosphocholines [GP01]	Diacylglycerophosphocholines [GP0101]	PC	GP	36	4	HMDB0007889	52922238	NA	C00157
PS41_4_1	-0.583429	-1.03936e-16	-2.50448	0.0124361	0.0124361	-3.13498	PGCp - GFDp	DE	PS(41:4)	PS 41:4	853.583	Glycerophospholipids [GP]	Glycerophosphoserines [GP03]	Diacylglycerophosphoserines [GP0301]	PS	GP	41	4	NA	52925588	90494	NA	LMGP03010478
TG18_1_18_2_18_2_1	-0.564559	-1.16263e-17	-2.48422	0.0131615	0.0131615	-3.18279	PGCp - GFDp	DE	TG(18:1/18:2/18:2)	TG 54:5	880.752	Glycerolipids [GL]	Triradylglycerols [GL03]	Triacylglycerols [GL0301]	TG	GL	54	5	HMDB05461	25240373	NA	C00422	LMGL03010327
TG18_0_18_0_18_0	-0.564628	-1.63876e-17	-2.43836	0.0149434	0.0149434	-3.28963	PGCp - GFDp	DE	TG(18:0/18:0/18:0)	TG 54:0	890.83	Glycerolipids [GL]	Triradylglycerols [GL03]	Triacylglycerols [GL0301]	TG	GL	54	0	HMDB0005393	11146	45956	C00422	LMGL03010002
PS41_6	-0.541242	-6.94628e-17	-2.37745	0.0176375	0.0176375	-3.42848	PGCp - GFDp	DE	PS(41:6)	PS 41:6	849.552	Glycerophospholipids [GP]	Glycerophosphoserines [GP03]	Diacylglycerophosphoserines [GP0301]	PS	GP	41	6	NA	52925589	184241	NA	LMGP03010479
CE16_0	-0.542292	-5.43042e-16	-2.37276	0.0178617	0.0178617	-3.43903	PGCp - GFDp	DE	CE(16:0)	CE 16:0	624.585	Sterol Lipids [ST]	Sterols [ST01]	Steryl esters [ST0102]	CE	ST	16	0	HMDB0000885	246520	3663	C11251
TG18_2_18_1_18_1	-0.537011	-6.25239e-17	-2.3657	0.0182036	0.0182036	-3.45487	PGCp - GFDp	DE	TG(18:2/18:1/18:1)	TG 54:4	882.768	Glycerolipids [GL]	Triradylglycerols [GL03]	Triacylglycerols [GL0301]	TG	GL	54	4	HMDB05455	25240371	NA	C00422	LMGL03010288
TG56_3_2	-0.527663	2.44614e-17	-2.32104	0.0205035	0.0205035	-3.55398	PGCp - GFDp	DE	TG(56:3)	TG 56:3	912.815	Glycerolipids [GL]	Triradylglycerols [GL03]	Triacylglycerols [GL0301]	TG	GL	56	3		9544594			LMGL03010632
PC36_4_2	0.523641	4.33312e-17	2.25468	0.0243895	0.0243895	-3.69782	PGCp - GFDp	DE	PC(36:4)	PC 36:4	781.562	Glycerophospholipids [GP]	Glycerophosphocholines [GP01]	Diacylglycerophosphocholines [GP0101]	PC	GP	36	4	HMDB0007889	52922238	NA	C00157
TG56_4_2	-0.504041	5.2743e-17	-2.20433	0.0277498	0.0277498	-3.80419	PGCp - GFDp	DE	TG(56:4)	TG 56:4	910.799	Glycerolipids [GL]	Triradylglycerols [GL03]	Triacylglycerols [GL0301]	TG	GL	56	4		9544593			LMGL03010631
PC38_3_1	-0.499603	1.13661e-16	-2.19763	0.0282258	0.0282258	-3.81817	PGCp - GFDp	DE	PC(38:3)	PC 38:3	811.609	Glycerophospholipids [GP]	Glycerophosphocholines [GP01]	Diacylglycerophosphocholines [GP0101]	PC	GP	38	3	HMDB0008020	52922473	NA	C00157
PCO_36_3_2	-0.50476	-2.61685e-17	-2.19458	0.0284445	0.0284445	-3.82451	PGCp - GFDp	DE	PC(O-36:3)	PC O-36:3	769.599	Glycerophospholipids [GP]	Glycerophosphocholines [GP01]	1-(1Z-alkenyl),2-acylglycerophosphocholines [GP0103]	PC O-	GP	36	3	HMDB0011217	52923906	NA	NA
PC35_3_2	-0.500729	1.16393e-16	-2.1896	0.0288056	0.0288056	-3.83487	PGCp - GFDp	DE	PC(35:3)	PC 35:3	769.562	Glycerophospholipids [GP]	Glycerophosphocholines [GP01]	Diacylglycerophosphocholines [GP0101]	PC	GP	35	3	HMDB0007948	52922328	NA	C00157
PEP_18_0_18_1	0.497996	8.34259e-17	2.18552	0.0291039	0.0291039	-3.84332	PGCp - GFDp	DE	PE(P-18:0/18:1)	PE O-36:2	729.567	Glycerophospholipids [GP]	Glycerophosphoethanolamines [GP02]	1-(1Z-alkenyl),2-acylglycerophosphoethanolamines [GP0203]	PE O-	GP	36	2	HMDB0011375	42607457	NA	NA	LMGP02030004
DG18_1_18_1	-0.49251	2.27913e-17	-2.17602	0.0298095	0.0298095	-3.86296	PGCp - GFDp	DE	DG(18:1/18:1))	CDP-DG 36:2	1005.55	Glycerolipids [GL]	Diradylglycerols [GL02]	Diacylglycerols [GL0201]	DG	GL	36	2	HMDB0006988	24779568	NA	NA	LMGP13010004
TG54_7_1	-0.495549	-9.66555e-18	-2.16969	0.0302872	0.0302872	-3.87599	PGCp - GFDp	DE	TG(54:7)	TG 54:7	876.721	Glycerolipids [GL]	Triradylglycerols [GL03]	Triacylglycerols [GL0301]	TG	GL	54	7		9544547			LMGL03010585
TG18_1_18_1_18_1	-0.488707	9.04086e-17	-2.154	0.0315007	0.0315007	-3.90814	PGCp - GFDp	DE	TG(18:1/18:1/18:1)	TG 54:3	884.783	Glycerolipids [GL]	Triradylglycerols [GL03]	Triacylglycerols [GL0301]	TG	GL	54	3	HMDB0005453	5497163	53753	NA	LMGL03010250
CE18_1	-0.492116	-4.53649e-16	-2.15128	0.0317157	0.0317157	-3.9137	PGCp - GFDp	DE	CE(18:1)	CE 18:1	650.6	Sterol Lipids [ST]	Sterols [ST01]	Steryl esters [ST0102]	CE	ST	18	1	HMDB00918
TG54_4_2	-0.501667	-2.77279e-17	-2.15103	0.031735	0.031735	-3.9142	PGCp - GFDp	DE	TG(54:4)	TG 54:4	882.768	Glycerolipids [GL]	Triradylglycerols [GL03]	Triacylglycerols [GL0301]	TG	GL	54	4	NA	56936595	90494	NA	LMGL03012801
TG56_4_1	-0.4684	4.90705e-17	-2.05333	0.040325	0.040325	-4.10896	PGCp - GFDp	DE	TG(56:4)	TG 56:4	910.799	Glycerolipids [GL]	Triradylglycerols [GL03]	Triacylglycerols [GL0301]	TG	GL	56	4		9544593			LMGL03010631
Nonanoylcarnitine	0.469682	1.1165e-16	2.05147	0.0405052	0.0405052	-4.11257	PGCp - GFDp	DE	Nonanoylcarnitine	CAR 9:0	301.225	Fatty Acyls [FA]	Fatty esters [FA07]	Fatty acyl carnitines [FA0707]	Car	FA	9	0	HMDB0006320	53477823	84095	NA
SMd39_1	-0.462843	-2.1684e-16	-2.04355	0.0412841	0.0412841	-4.12795	PGCp - GFDp	DE	SM(d39:1)	SM 39:1;O2	772.646	Sphingolipids [SP]	Phosphosphingolipids [SP03]	Ceramide phosphocholines (sphingomyelins) [SP0301]	SM	SP	39	1	NA	52931193	84484	NA	LMSP03010067
TG54_2	-0.451645	-2.6939e-17	-1.98285	0.0476827	0.0476827	-4.24387	PGCp - GFDp	DE	TG(54:2)	TG 54:2	886.799	Glycerolipids [GL]	Triradylglycerols [GL03]	Triacylglycerols [GL0301]	TG	GL	54	2	NA	56936594	NA	NA	LMGL03012800
PS39_6	-0.450877	9.23648e-17	-1.96795	0.0493751	0.0493751	-4.27179	PGCp - GFDp	DE	PS(39:6)	PS 39:6	821.521	Glycerophospholipids [GP]	Glycerophosphoserines [GP03]	Diacylglycerophosphoserines [GP0301]	PS	GP	39	6	NA	52926001	90494	NA	LMGP03010892
TG53_5	-0.446692	-3.05791e-17	-1.95564	0.0508116	0.0508116	-4.29471	PGCp - GFDp	non-DE	TG(53:5)	TG 53:5	866.736	Glycerolipids [GL]	Triradylglycerols [GL03]	Triacylglycerols [GL0301]	TG	GL	53	5	NA	56937355	NA	NA	LMGL03013565
TG18_2_18_2_18_2_or_TG18_3_18_2_18_1_1	-0.442054	2.76818e-17	-1.94092	0.0525754	0.0525754	-4.32193	PGCp - GFDp	non-DE	TG(18:2/18:2/18:2) or TG(18:3/18:2/18:1)	TG 54:6	878.736	Glycerolipids [GL]	Triradylglycerols [GL03]	Triacylglycerols [GL0301]	TG	GL	54	6	HMDB0005474	5322095	75844	C00422	LMGL03010371
Hexanoylcarnitine	0.443937	-1.4616e-17	1.9344	0.0533719	0.0533719	-4.33391	PGCp - GFDp	non-DE	Hexanoylcarnitine	CAR 6:0	259.178	Fatty Acyls [FA]	Fatty esters [FA07]	Fatty acyl carnitines [FA0707]	Car	FA	6	0	HMDB0000705	6426853	70749	NA
PCO_36_4	-0.432948	-1.82423e-17	-1.90098	0.0576182	0.0576182	-4.39473	PGCp - GFDp	non-DE	PC(O-36:4)	PC O-36:4	767.583	Glycerophospholipids [GP]	Glycerophosphocholines [GP01]	1-alkyl,2-acylglycerophosphocholines [GP0102]	PC O-	GP	36	4	NA	NA	NA	NA
PC37_4	-0.432106	-2.13703e-17	-1.8824	0.0600988	0.0600988	-4.42809	PGCp - GFDp	non-DE	PC(37:4)	PC 37:4	795.578	Glycerophospholipids [GP]	Glycerophosphocholines [GP01]	Diacylglycerophosphocholines [GP0101]	PC	GP	37	4	HMDB0007955	52922340	NA	C00157
PC38_4_3	-0.426176	-1.22519e-16	-1.88172	0.0601912	0.0601912	-4.42931	PGCp - GFDp	non-DE	PC(38:4)	PC 38:4	809.593	Glycerophospholipids [GP]	Glycerophosphocholines [GP01]	Diacylglycerophosphocholines [GP0101]	PC	GP	38	4	HMDB0007988	24778732	NA	C00157
TG52_3	-0.421765	1.624e-17	-1.86397	0.0626462	0.0626462	-4.46087	PGCp - GFDp	non-DE	TG(52:3)	TG 52:3	856.752	Glycerolipids [GL]	Triradylglycerols [GL03]	Triacylglycerols [GL0301]	TG	GL	52	3	NA	NA	NA	NA	LMGL03010135
TG52_4_1	-0.422244	-1.06076e-16	-1.8616	0.0629803	0.0629803	-4.46506	PGCp - GFDp	non-DE	TG(52:4)	TG 52:4	854.736	Glycerolipids [GL]	Triradylglycerols [GL03]	Triacylglycerols [GL0301]	TG	GL	52	4	HMDB05363	9544125	89756	C00422	LMGL03010160
PS41_5_2	-0.420989	1.58266e-16	-1.83282	0.0671537	0.0671537	-4.51552	PGCp - GFDp	non-DE	PS(41:5)	PS 41:5	851.568	Glycerophospholipids [GP]	Glycerophosphoserines [GP03]	Diacylglycerophosphoserines [GP0301]	PS	GP	41	5	NA	NA	NA	NA	LMGP03010509
PI_38_3	-0.411118	-3.3661e-17	-1.80736	0.0710339	0.0710339	-4.55951	PGCp - GFDp	non-DE	PI (38:3)	PI 38:3	888.573	Glycerophospholipids [GP]	Glycerophosphoinositols [GP06]	Diacylglycerophosphoinositols [GP0601]	PI	GP	38	3	HMDB0009814	52928308	88580	NA	LMGP06010855
PC37_3_2	-0.405013	1.01795e-16	-1.7722	0.0766939	0.0766939	-4.61927	PGCp - GFDp	non-DE	PC(37:3)	PC 37:3	797.593	Glycerophospholipids [GP]	Glycerophosphocholines [GP01]	Diacylglycerophosphocholines [GP0101]	PC	GP	37	3	NA	NA	NA	NA
PCO_40_6_1	-0.399508	4.20763e-18	-1.77048	0.0769801	0.0769801	-4.62216	PGCp - GFDp	non-DE	PC(O-40:6)	PC O-40:6	819.614	Glycerophospholipids [GP]	Glycerophosphocholines [GP01]	1-alkyl,2-acylglycerophosphocholines [GP0102]	PC O-	GP	40	6	HMDB0013422	24779341	86252	NA
TG56_6	-0.385903	-9.37212e-17	-1.71977	0.0858133	0.0858133	-4.70622	PGCp - GFDp	non-DE	TG(56:6)	TG 56:6	906.768	Glycerolipids [GL]	Triradylglycerols [GL03]	Triacylglycerols [GL0301]	TG	GL	56	6		56939739			LMGL03015957
SMd18_1_16_0	-0.389821	2.92375e-16	-1.70895	0.0877994	0.0877994	-4.72383	PGCp - GFDp	non-DE	SM(d18:1/16:0)	SM 34:1;O2	702.568	Sphingolipids [SP]	Phosphosphingolipids [SP03]	Ceramide phosphocholines (sphingomyelins) [SP0301]	SM	SP	34	1	HMDB0061712	9939941	78646		LMSP03010003
HexCerd18_1_22_0	-0.384558	-1.91115e-16	-1.70241	0.0890182	0.0890182	-4.73442	PGCp - GFDp	non-DE	HexCer(d18:1/22:0)	HexCer 40:1;O2	783.659	Sphingolipids [SP]	Neutral glycosphingolipids [SP05]	Simple Glc series [SP0501]	Cer	SP	40	1	NA	NA	NA	NA	LMSP0501AA07
octadecadienylcarnitine_C18_2_Car	0.386539	1.37523e-16	1.69178	0.0910278	0.0910278	-4.75155	PGCp - GFDp	non-DE	octadecadienylcarnitine (C18:2-Car)	CAR 18:2	423.335	Fatty Acyls [FA]	Fatty esters [FA07]	Fatty acyl carnitines [FA0707]	Car	FA	18	2	HMDB0006469	6450015	84098	NA
PC42_5	-0.383901	2.39909e-17	-1.68058	0.0931864	0.0931864	-4.7695	PGCp - GFDp	non-DE	PC(42:5)	PC 42:5	863.64	Glycerophospholipids [GP]	Glycerophosphocholines [GP01]	Diacylglycerophosphocholines [GP0101]	PC	GP	42	5	HMDB0008287	24779052	NA	C00157
Cerd18_1_26_0	-0.381899	2.19572e-16	-1.67756	0.0937741	0.0937741	-4.77431	PGCp - GFDp	non-DE	Cer(d18:1/26:0)	Cer 44:1;O2	677.669	Sphingolipids [SP]	Ceramides [SP02]	N-acylsphingosines (ceramides) [SP0201]	Cer	SP	44	1	HMDB0004955	5283570	72968	C00195
PCO_34_3_2	-0.376438	-1.29551e-16	-1.66687	0.0958834	0.0958834	-4.7913	PGCp - GFDp	non-DE	PC(O-34:3)	PC O-34:3	741.567	Glycerophospholipids [GP]	Glycerophosphocholines [GP01]	1-(1Z-alkenyl),2-acylglycerophosphocholines [GP0103]	PC O-	GP	34	3	HMDB0011211	24779386	84557	NA
TG14_0_18_2_18_2	-0.380472	-5.35181e-17	-1.66511	0.0962331	0.0962331	-4.79408	PGCp - GFDp	non-DE	TG(14:0/18:2/18:2)	TG 50:4	826.705	Glycerolipids [GL]	Triradylglycerols [GL03]	Triacylglycerols [GL0301]	TG	GL	50	4	NA	NA	NA	NA
SMd41_1	-0.376741	-2.60375e-16	-1.66026	0.0972057	0.0972057	-4.80175	PGCp - GFDp	non-DE	SM(d41:1)	SM 41:1;O2	800.677	Sphingolipids [SP]	Phosphosphingolipids [SP03]	Ceramide phosphocholines (sphingomyelins) [SP0301]	SM	SP	41	1	HMDB0012105	46891684	83880	C00550	LMSP03010078
TG48_0	-0.375725	-3.54096e-17	-1.64113	0.101114	0.101114	-4.83174	PGCp - GFDp	non-DE	TG(48:0)	TG 48:0	806.736	Glycerolipids [GL]	Triradylglycerols [GL03]	Triacylglycerols [GL0301]	TG	GL	48	0	HMDB0106343	56938795	NA	NA	LMGL03015006
TG16_0_18_0_18_1	-0.371472	-2.38801e-17	-1.62666	0.104153	0.104153	-4.8542	PGCp - GFDp	non-DE	TG(16:0/18:0/18:1)	TG 52:1	860.783	Glycerolipids [GL]	Triradylglycerols [GL03]	Triacylglycerols [GL0301]	TG	GL	52	1	HMDB05367	5365005	89755	NA	LMGL03010085
TG58_6	0.371787	-7.51098e-18	1.62508	0.104491	0.104491	-4.85665	PGCp - GFDp	non-DE	TG(58:6)	TG 58:6	934.799	Glycerolipids [GL]	Triradylglycerols [GL03]	Triacylglycerols [GL0301]	TG	GL	58	6		56936917			LMGL03013127
TG54_5_2	-0.361997	3.224e-17	-1.60846	0.108079	0.108079	-4.88217	PGCp - GFDp	non-DE	TG(54:5)	TG 54:5	880.752	Glycerolipids [GL]	Triradylglycerols [GL03]	Triacylglycerols [GL0301]	TG	GL	54	5		9544433			LMGL03010470
PC37_3_1	-0.367178	2.09866e-16	-1.59742	0.110518	0.110518	-4.899	PGCp - GFDp	non-DE	PC(37:3)	PC 37:3	797.593	Glycerophospholipids [GP]	Glycerophosphocholines [GP01]	Diacylglycerophosphocholines [GP0101]	PC	GP	37	3	NA	NA	NA	NA
PI44_4	-0.362754	4.67453e-17	-1.57767	0.114987	0.114987	-4.92879	PGCp - GFDp	non-DE	PI(44:4)	PI 44:4	970.651	Glycerophospholipids [GP]	Glycerophosphoinositols [GP06]	Diacylglycerophosphoinositols [GP0601]	PI	GP	44	4	NA	52928146	52928146	NA	LMGP06010693
TG16_0_16_0_16_0	-0.362175	-2.48305e-17	-1.57496	0.115612	0.115612	-4.93286	PGCp - GFDp	non-DE	TG(16:0/16:0/16:0)	TG 48:0	806.736	Glycerolipids [GL]	Triradylglycerols [GL03]	Triacylglycerols [GL0301]	TG	GL	48	0	HMDB0005356	11147	77393	NA	LMGL03010001
SMd35_1	0.358489	1.4735e-16	1.56398	0.118169	0.118169	-4.94923	PGCp - GFDp	non-DE	SM(d35:1)	SM 35:1;O2	716.583	Sphingolipids [SP]	Phosphosphingolipids [SP03]	Ceramide phosphocholines (sphingomyelins) [SP0301]	SM	SP	35	1	NA	46891763	84488	NA	LMSP03010044
HexCerd18_1_24_0	-0.3547	1.25122e-17	-1.56013	0.119075	0.119075	-4.95494	PGCp - GFDp	non-DE	HexCer(d18:1/24:0)	HexCer 42:1;O2	811.69	Sphingolipids [SP]	Neutral glycosphingolipids [SP05]	Simple Glc series [SP0501]	Cer	SP	42	1	HMDB0004978	6321361	NA	NA	LMSP0501AA09
LysoPE18_1	-0.35815	9.18388e-17	-1.5492	0.12168	0.12168	-4.97109	PGCp - GFDp	non-DE	LysoPE(18:1)	LPE 18:1	479.301	Glycerophospholipids [GP]	Glycerophosphoethanolamines [GP02]	Monoacylglycerophosphoethanolamines [GP0205]	LPE	GP	18	1	HMDB0011475	53480924	NA	NA
PCO_38_5_1	-0.349951	-3.97787e-17	-1.54552	0.122566	0.122566	-4.9765	PGCp - GFDp	non-DE	PC(O-38:5)	PC O-38:5	793.599	Glycerophospholipids [GP]	Glycerophosphocholines [GP01]	1-(1Z-alkenyl),2-acylglycerophosphocholines [GP0103]	PC O-	GP	38	5	HMDB0011253	24779390	NA	NA
PC36_4_1	-0.351242	2.57625e-17	-1.53284	0.125662	0.125662	-4.99506	PGCp - GFDp	non-DE	PC(36:4)	PC 36:4	781.562	Glycerophospholipids [GP]	Glycerophosphocholines [GP01]	Diacylglycerophosphocholines [GP0101]	PC	GP	36	4	HMDB0007889	52922238	NA	C00157
TG52_2	-0.346314	2.03184e-16	-1.52973	0.12643	0.12643	-4.99959	PGCp - GFDp	non-DE	TG(52:2)	TG 52:2	858.768	Glycerolipids [GL]	Triradylglycerols [GL03]	Triacylglycerols [GL0301]	TG	GL	52	2	NA	NA	NA	NA	LMGL03010115
TG18_2_22_5_16_0_1	0.343572	2.71097e-17	1.52205	0.128343	0.128343	-5.01072	PGCp - GFDp	non-DE	TG(18:2/22:5/16:0)	TG 56:7	904.752	Glycerolipids [GL]	Triradylglycerols [GL03]	Triacylglycerols [GL0301]	TG	GL	56	7	NA	NA	NA	NA	LMGL03010921
SMd36_2	-0.347112	-1.56111e-16	-1.51789	0.129389	0.129389	-5.01673	PGCp - GFDp	non-DE	SM(d36:2)	SM 36:2;O2	728.583	Sphingolipids [SP]	Phosphosphingolipids [SP03]	Ceramide phosphocholines (sphingomyelins) [SP0301]	SM	SP	36	2	NA	52931159	188192	NA	LMSP03010049
SMd18_1_24_0	-0.346528	1.25998e-16	-1.51622	0.129809	0.129809	-5.01913	PGCp - GFDp	non-DE	SM(d18:1/24:0)	SM 42:1;O2	814.693	Sphingolipids [SP]	Phosphosphingolipids [SP03]	Ceramide phosphocholines (sphingomyelins) [SP0301]	SM	SP	42	1	NA	44260127	83360	NA	LMSP03010008
PC36_4_3	-0.342127	6.87061e-17	-1.50975	0.131454	0.131454	-5.02845	PGCp - GFDp	non-DE	PC(36:4)	PC 36:4	781.562	Glycerophospholipids [GP]	Glycerophosphocholines [GP01]	Diacylglycerophosphocholines [GP0101]	PC	GP	36	4	HMDB0007889	52922238	NA	C00157
TG52_0_1	-0.346524	-4.44015e-17	-1.50654	0.132275	0.132275	-5.03305	PGCp - GFDp	non-DE	TG(52:0)	TG 52:0	862.799	Glycerolipids [GL]	Triradylglycerols [GL03]	Triacylglycerols [GL0301]	TG	GL	52	0	HMDB0108596	545690	109896	NA	LMGL03010069
Cerd40_1	-0.339895	5.17372e-17	-1.50269	0.133264	0.133264	-5.03855	PGCp - GFDp	non-DE	Cer(d40:1)	Cer 40:1;O2	621.606	Sphingolipids [SP]	Ceramides [SP02]	N-acylsphingosines (ceramides) [SP0201]	Cer	SP	40	1	NA	NA	NA	NA
TG51_3_2	-0.341201	1.19585e-17	-1.50154	0.13356	0.13356	-5.04019	PGCp - GFDp	non-DE	TG(51:3)	TG 51:3	842.736	Glycerolipids [GL]	Triradylglycerols [GL03]	Triacylglycerols [GL0301]	TG	GL	51	3	NA	NA	NA	NA	LMGL03010055
PCO_36_5_2	-0.340028	-6.14304e-17	-1.50047	0.133838	0.133838	-5.04172	PGCp - GFDp	non-DE	PC(O-36:5)	PC O-36:5	765.567	Glycerophospholipids [GP]	Glycerophosphocholines [GP01]	1-(1Z-alkenyl),2-acylglycerophosphocholines [GP0103]	PC O-	GP	36	5	HMDB0011220	24779388	NA	NA
TG52_0_2	-0.346741	1.08143e-17	-1.49766	0.134566	0.134566	-5.04572	PGCp - GFDp	non-DE	TG(52:0)	TG 52:0	862.799	Glycerolipids [GL]	Triradylglycerols [GL03]	Triacylglycerols [GL0301]	TG	GL	52	0	HMDB0108596	545690	109896	NA	LMGL03010069
DG34_2	-0.336271	-9.1073e-17	-1.48411	0.138124	0.138124	-5.06493	PGCp - GFDp	non-DE	DG(34:2)	DG 34:2	592.507	Glycerolipids [GL]	Diradylglycerols [GL02]	Diacylglycerols [GL0201]	DG	GL	34	2	NA	NA	NA	NA	LMGL02010021
LPC16_0p	-0.337129	1.29551e-16	-1.48385	0.138194	0.138194	-5.0653	PGCp - GFDp	non-DE	LPC(16:0p)	LPC O-16:1	479.338	Glycerophospholipids [GP]	Glycerophosphocholines [GP01]	1Z-alkenylglycerophosphocholines [GP0107]	LPC	GP	16	1	HMDB0010407	10917802	NA	C04230
TG52_5	-0.335291	-3.70566e-17	-1.47498	0.140563	0.140563	-5.07777	PGCp - GFDp	non-DE	TG(52:5)	TG 52:5	852.721	Glycerolipids [GL]	Triradylglycerols [GL03]	Triacylglycerols [GL0301]	TG	GL	52	5	NA	9544151	90494	NA	LMGL03010186
LPC18_0	-0.3331	1.25675e-16	-1.47268	0.141183	0.141183	-5.08099	PGCp - GFDp	non-DE	LPC(18:0)	LPC 18:0	523.364	Glycerophospholipids [GP]	Glycerophosphocholines [GP01]	Monoacylglycerophosphocholines [GP0105]	LPC	GP	18	0	HMDB0010384	497299	NA	C04230
TG16_0_22_5_18_1_or_TG20_4_18_1_18_1	-0.332383	6.77649e-17	-1.47251	0.141228	0.141228	-5.08123	PGCp - GFDp	non-DE	TG(16:0/22:5/18:1) or TG(20:4/18:1/18:1)	TG 56:6	906.768	Glycerolipids [GL]	Triradylglycerols [GL03]	Triacylglycerols [GL0301]	TG	GL	56	6	HMDB05456	9544639	NA	C00422	LMGL03010677
TG46_0	-0.33683	-6.75435e-18	-1.4669	0.142746	0.142746	-5.08906	PGCp - GFDp	non-DE	TG(46:0)	TG 46:0	778.705	Glycerolipids [GL]	Triradylglycerols [GL03]	Triacylglycerols [GL0301]	TG	GL	46	0	HMDB0108536	91866971	34074	NA	LMGL03010007
octadecenoylcarnitine_C18_1_Car	0.332527	7.84686e-17	1.45342	0.14645	0.14645	-5.10778	PGCp - GFDp	non-DE	octadecenoylcarnitine (C18:1-Car)	CAR 18:1	425.351	Fatty Acyls [FA]	Fatty esters [FA07]	Fatty acyl carnitines [FA0707]	Car	FA	18	1	HMDB0006464	53477837	86038	NA
TG55_1	-0.330332	4.70082e-17	-1.44978	0.147462	0.147462	-5.1128	PGCp - GFDp	non-DE	TG(55:1)	TG 55:1	902.83	Glycerolipids [GL]	Triradylglycerols [GL03]	Triacylglycerols [GL0301]	TG	GL	55	1		56939496			LMGL03015714
PCO_32_0	-0.329578	1.78847e-16	-1.44843	0.147839	0.147839	-5.11466	PGCp - GFDp	non-DE	PC(O-32:0)	PC O-32:0	719.583	Glycerophospholipids [GP]	Glycerophosphocholines [GP01]	1-alkyl,2-acylglycerophosphocholines [GP0102]	PC O-	GP	32	0	NA	NA	NA	NA
acetylcarnitine	0.332295	-6.20994e-18	1.44094	0.149945	0.149945	-5.12496	PGCp - GFDp	non-DE	acetylcarnitine	CAR 2:0	203.116	Fatty Acyls [FA]	Fatty esters [FA07]	Fatty acyl carnitines [FA0707]	Car	FA	2	0	HMDB0000201	7045767	NA	C02571
PE20_5_16_0	0.32694	4.52781e-17	1.43911	0.150462	0.150462	-5.12746	PGCp - GFDp	non-DE	PE(20:5/16:0)	PE 36:5	737.5	Glycerophospholipids [GP]	Glycerophosphoethanolamines [GP02]	Diacylglycerophosphoethanolamines [GP0201]	PE	GP	36	5	HMDB0009451				LMGP02010968
SMd40_1	-0.325799	1.04711e-16	-1.42152	0.155506	0.155506	-5.15137	PGCp - GFDp	non-DE	SM(d40:1)	SM 40:1;O2	786.661	Sphingolipids [SP]	Phosphosphingolipids [SP03]	Ceramide phosphocholines (sphingomyelins) [SP0301]	SM	SP	40	1	HMDB0012103	44260125	74532	C00550	LMSP03010006
SM31_1	-0.323432	1.50736e-16	-1.41497	0.157416	0.157416	-5.1602	PGCp - GFDp	non-DE	SM(31:1)	SM 31:1;O2	660.521	Sphingolipids [SP]	Phosphosphingolipids [SP03]	Ceramide phosphocholines (sphingomyelins) [SP0301]	SM	SP	31	1	NA	52931179	90494	NA	LMSP03019A3J
PC16_0e_18_19Z	-0.319841	-7.47407e-17	-1.41342	0.157872	0.157872	-5.16229	PGCp - GFDp	non-DE	PC(16:0e/18:1(9Z))	PC 34:1	759.578	Glycerophospholipids [GP]	Glycerophosphocholines [GP01]	Diacylglycerophosphocholines [GP0101]	PC	GP	34	1	HMDB0007972	5497103	NA	C00157
PC34_3_1	-0.324811	-1.72891e-16	-1.41314	0.157954	0.157954	-5.16266	PGCp - GFDp	non-DE	PC(34:3)	PC 34:3	755.547	Glycerophospholipids [GP]	Glycerophosphocholines [GP01]	Diacylglycerophosphocholines [GP0101]	PC	GP	34	3	HMDB0007881	53478605	NA	C00157
SMd18_2_14_0	-0.318492	-1.2431e-16	-1.40588	0.160101	0.160101	-5.17241	PGCp - GFDp	non-DE	SM(d18:2/14:0)	SM 32:2;O2	672.521	Sphingolipids [SP]	Phosphosphingolipids [SP03]	Ceramide phosphocholines (sphingomyelins) [SP0301]	SM	SP	32	2	NA	52931131	138576	NA	LMSP03010034
PCO_40_5_2	-0.323895	3.33473e-17	-1.39782	0.162507	0.162507	-5.18315	PGCp - GFDp	non-DE	PC(O-40:5)	PC O-40:5	821.63	Glycerophospholipids [GP]	Glycerophosphocholines [GP01]	1-(1Z-alkenyl),2-acylglycerophosphocholines [GP0103]	PC O-	GP	40	5	HMDB0011259	52923974	NA	NA
LPC20_3	-0.320229	1.40134e-16	-1.39759	0.162574	0.162574	-5.18344	PGCp - GFDp	non-DE	LPC(20:3)	LPC 20:3	545.348	Glycerophospholipids [GP]	Glycerophosphocholines [GP01]	Monoacylglycerophosphocholines [GP0105]	LPC	GP	20	3	HMDB0010393	53480467	74343	C04230
LacCerd18_1_16_0	-0.316578	-4.07845e-17	-1.39175	0.164335	0.164335	-5.19119	PGCp - GFDp	non-DE	LacCer(d18:1/16:0)	Hex2Cer 34:1;O2	861.618	Sphingolipids [SP]	Neutral glycosphingolipids [SP05]	Simple Glc series [SP0501]	Cer	SP	34	1	NA	NA	NA	NA	LMSP0501AB03
PC16_0_18_1	-0.314474	-3.62963e-16	-1.37921	0.168166	0.168166	-5.20771	PGCp - GFDp	non-DE	PC(16:0/18:1)	PC 34:1	759.578	Glycerophospholipids [GP]	Glycerophosphocholines [GP01]	Diacylglycerophosphocholines [GP0101]	PC	GP	34	1	HMDB0007971	24778688	NA	C00157
TG50_3	-0.314777	-8.83509e-17	-1.37914	0.16819	0.16819	-5.20781	PGCp - GFDp	non-DE	TG(50:3)	TG 50:3	828.721	Glycerolipids [GL]	Triradylglycerols [GL03]	Triacylglycerols [GL0301]	TG	GL	50	3	NA	NA	NA	NA	LMGL03014748
Retinol	-0.317524	-2.96306e-16	-1.37904	0.16822	0.16822	-5.20794	PGCp - GFDp	non-DE	Retinol	PR	286.23	Prenol Lipids [PR]	Isoprenoids [PR01]	Retinoids [PR0109]	PR	PR	0	0	HMDB0000305	445354	17336	C17276	LMPR01090001
TG18_2_18_1_16_0	-0.311086	6.99426e-18	-1.37416	0.16973	0.16973	-5.21433	PGCp - GFDp	non-DE	TG(18:2/18:1/16:0)	TG 52:3	856.752	Glycerolipids [GL]	Triradylglycerols [GL03]	Triacylglycerols [GL0301]	TG	GL	52	3	HMDB05384	25240361	NA	C00422	LMGL03010121
TG18_1_18_2_18_2_2	-0.308193	2.48121e-17	-1.36308	0.173192	0.173192	-5.22874	PGCp - GFDp	non-DE	TG(18:1/18:2/18:2)	TG 54:5	880.752	Glycerolipids [GL]	Triradylglycerols [GL03]	Triacylglycerols [GL0301]	TG	GL	54	5	HMDB05461	25240373	NA	C00422	LMGL03010327
PE16_1e_20_3	-0.308863	-6.10844e-18	-1.36227	0.173448	0.173448	-5.2298	PGCp - GFDp	non-DE	PE(16:1e/20:3)	PE 36:4	739.515	Glycerophospholipids [GP]	Glycerophosphoethanolamines [GP02]	Diacylglycerophosphoethanolamines [GP0201]	PE	GP	36	6	NA	NA	NA	NA	LMGP02010532
TG50_2	-0.30862	4.97164e-17	-1.36032	0.174063	0.174063	-5.23232	PGCp - GFDp	non-DE	TG(50:2)	TG 50:2	830.736	Glycerolipids [GL]	Triradylglycerols [GL03]	Triacylglycerols [GL0301]	TG	GL	50	2	HMDB05362	25240356	NA	C00422	LMGL03010044
TG16_0_18_2_18_2	-0.308629	1.44314e-17	-1.35997	0.174174	0.174174	-5.23277	PGCp - GFDp	non-DE	TG(16:0/18:2/18:2)	TG 52:4	854.736	Glycerolipids [GL]	Triradylglycerols [GL03]	Triacylglycerols [GL0301]	TG	GL	52	4	HMDB05390	25240363	NA	C00422	LMGL03010141
SM_39_2	-0.307934	1.26635e-16	-1.35833	0.174693	0.174693	-5.23489	PGCp - GFDp	non-DE	SM (39:2)	SM 39:2;O2	770.63	Sphingolipids [SP]	Phosphosphingolipids [SP03]	Ceramide phosphocholines (sphingomyelins) [SP0301]	SM	SP	39	2	NA	52931187	90494	NA	LMSP03010064
SM40_2	-0.308416	2.17551e-16	-1.35643	0.175297	0.175297	-5.23734	PGCp - GFDp	non-DE	SM(40:2)	SM 40:2;O2	784.646	Sphingolipids [SP]	Phosphosphingolipids [SP03]	Ceramide phosphocholines (sphingomyelins) [SP0301]	SM	SP	40	2	HMDB0012104	52931203	74533	C00550	LMSP03010072
PC38_5_1	-0.306435	1.59834e-16	-1.35399	0.176074	0.176074	-5.24049	PGCp - GFDp	non-DE	PC(38:5)	PC 38:5	807.578	Glycerophospholipids [GP]	Glycerophosphocholines [GP01]	Diacylglycerophosphocholines [GP0101]	PC	GP	38	5	HMDB0007989	24778735	NA	C00157
SMd41_2	-0.304947	1.00632e-16	-1.34779	0.178058	0.178058	-5.24845	PGCp - GFDp	non-DE	SM(d41:2)	SM 41:2;O2	798.661	Sphingolipids [SP]	Phosphosphingolipids [SP03]	Ceramide phosphocholines (sphingomyelins) [SP0301]	SM	SP	41	2	NA	52931209	90494	NA	LMSP03010075
CE18_0	-0.308302	5.88237e-18	-1.34771	0.178084	0.178084	-5.24855	PGCp - GFDp	non-DE	CE(18:0)	CE 18:0	652.616	Sterol Lipids [ST]	Sterols [ST01]	Steryl esters [ST0102]	CE	ST	18	0	HMDB0062461	118246	82750	NA
TG18_1_12_0_18_1_or_TG18_2_16_0_14_0	-0.305878	-7.82471e-17	-1.33658	0.181693	0.181693	-5.26277	PGCp - GFDp	non-DE	TG(18:1/12:0/18:1) or TG(18:2/16:0/14:0)	TG 48:2	802.705	Glycerolipids [GL]	Triradylglycerols [GL03]	Triacylglycerols [GL0301]	TG	GL	48	2	NA	NA	NA	NA	LMGL03012670
PCO_40_5_1	-0.303095	1.53864e-16	-1.33582	0.18194	0.18194	-5.26373	PGCp - GFDp	non-DE	PC(O-40:5)	PC O-40:5	821.63	Glycerophospholipids [GP]	Glycerophosphocholines [GP01]	1-(1Z-alkenyl),2-acylglycerophosphocholines [GP0103]	PC O-	GP	40	5	HMDB0011259	52923974	NA	NA
PI38_7_2	-0.302329	1.01527e-16	-1.31984	0.187218	0.187218	-5.28391	PGCp - GFDp	non-DE	PI(38:7)	PI 38:7	880.51	Glycerophospholipids [GP]	Glycerophosphoinositols [GP06]	Diacylglycerophosphoinositols [GP0601]	PI	GP	38	7	NA	NA	NA	NA	LMGP06010415
TG14_0_16_0_18_1	-0.300025	1.28351e-17	-1.3127	0.189615	0.189615	-5.29286	PGCp - GFDp	non-DE	TG(14:0/16:0/18:1)	TG 48:1	804.721	Glycerolipids [GL]	Triradylglycerols [GL03]	Triacylglycerols [GL0301]	TG	GL	48	1	NA	NA	NA	NA	LMGL03013260
TG14_0_18_1_18_1	-0.298711	5.85008e-18	-1.31267	0.189624	0.189624	-5.29289	PGCp - GFDp	non-DE	TG(14:0/18:1/18:1)	TG 50:2	830.736	Glycerolipids [GL]	Triradylglycerols [GL03]	Triacylglycerols [GL0301]	TG	GL	50	2	HMDB0062639	56936586	109146	NA
PC42_8_2	-0.295184	-4.19748e-17	-1.29399	0.195994	0.195994	-5.31604	PGCp - GFDp	non-DE	PC(42:8)	PC 42:8	857.593	Glycerophospholipids [GP]	Glycerophosphocholines [GP01]	Diacylglycerophosphocholines [GP0101]	PC	GP	42	8	HMDB0008354	10854909	NA	C00157
Cerd42_1	-0.291896	-1.36397e-16	-1.29221	0.196612	0.196612	-5.31824	PGCp - GFDp	non-DE	Cer(d42:1)	Cer 42:1;O2	649.637	Sphingolipids [SP]	Ceramides [SP02]	N-acylsphingosines (ceramides) [SP0201]	Cer	SP	42	1	NA	NA	NA	NA
PC42_6	0.288894	-4.86184e-17	1.27455	0.202793	0.202793	-5.3398	PGCp - GFDp	non-DE	PC(42:6)	PC 42:6	861.625	Glycerophospholipids [GP]	Glycerophosphocholines [GP01]	Diacylglycerophosphocholines [GP0101]	PC	GP	42	6	HMDB0008288	24779053	NA	C00157
PE18_0_18_1	-0.290976	3.22585e-17	-1.27359	0.203132	0.203132	-5.34096	PGCp - GFDp	non-DE	PE(18:0/18:1)	PE 36:1	745.562	Glycerophospholipids [GP]	Glycerophosphoethanolamines [GP02]	Diacylglycerophosphoethanolamines [GP0201]	PE	GP	36	1	HMDB0008993	9546742	NA	C00350	LMGP02010036
LPC16_1	-0.290215	2.42603e-16	-1.2731	0.203306	0.203306	-5.34155	PGCp - GFDp	non-DE	LPC(16:1)	LPC 16:1	493.317	Glycerophospholipids [GP]	Glycerophosphocholines [GP01]	Monoacylglycerophosphocholines [GP0105]	LPC	GP	16	1	HMDB0010383	24779461	NA	C04230
PC31_0	-0.291484	-1.35456e-17	-1.26912	0.20472	0.20472	-5.34636	PGCp - GFDp	non-DE	PC(31:0)	PC 31:0	719.547	Glycerophospholipids [GP]	Glycerophosphocholines [GP01]	Diacylglycerophosphocholines [GP0101]	PC	GP	31	0	HMDB0007935	24778655	NA	C00157
PC40_7_1	-0.287848	5.38872e-18	-1.26827	0.205024	0.205024	-5.34739	PGCp - GFDp	non-DE	PC(40:7)	PC 40:7	831.578	Glycerophospholipids [GP]	Glycerophosphocholines [GP01]	Diacylglycerophosphocholines [GP0101]	PC	GP	40	7	HMDB0008090	24778901	NA	C00157
PC36_3_2	-0.289196	6.3299e-17	-1.26706	0.205457	0.205457	-5.34885	PGCp - GFDp	non-DE	PC(36:3)	PC 36:3	783.578	Glycerophospholipids [GP]	Glycerophosphocholines [GP01]	Diacylglycerophosphocholines [GP0101]	PC	GP	36	3	HMDB0007921	52922294	NA	C00157
PC16_0_16_0	-0.286356	-1.8986e-16	-1.26106	0.207609	0.207609	-5.35606	PGCp - GFDp	non-DE	PC(16:0/16:0)	PC 32:0	733.562	Glycerophospholipids [GP]	Glycerophosphocholines [GP01]	Diacylglycerophosphocholines [GP0101]	PC	GP	32	0	HMDB0000564	452110	72999	C00157
LPC16_0	-0.280856	2.54543e-16	-1.23385	0.217576	0.217576	-5.38836	PGCp - GFDp	non-DE	LPC(16:0)	LPC 16:0	495.332	Glycerophospholipids [GP]	Glycerophosphocholines [GP01]	Monoacylglycerophosphocholines [GP0105]	LPC	GP	16	0	HMDB0240262	15061532	76078	NA
PCO_38_4_2	-0.27959	3.7721e-17	-1.2289	0.219426	0.219426	-5.39416	PGCp - GFDp	non-DE	PC(O-38:4)	PC O-38:4	795.614	Glycerophospholipids [GP]	Glycerophosphocholines [GP01]	1-(1Z-alkenyl),2-acylglycerophosphocholines [GP0103]	PC O-	GP	38	4	HMDB0011251	53480713	NA	NA
SM37_1	-0.278458	5.89252e-17	-1.22701	0.220136	0.220136	-5.39637	PGCp - GFDp	non-DE	SM(37:1)	SM 37:1;O2	744.615	Sphingolipids [SP]	Phosphosphingolipids [SP03]	Ceramide phosphocholines (sphingomyelins) [SP0301]	SM	SP	37	1	NA	52931171	84485	NA	LMSP03010055
PC39_6_1	-0.277424	-6.75066e-17	-1.22527	0.220788	0.220788	-5.39839	PGCp - GFDp	non-DE	PC(39:6)	PC 39:6	819.578	Glycerophospholipids [GP]	Glycerophosphocholines [GP01]	Diacylglycerophosphocholines [GP0101]	PC	GP	39	6	NA	NA	NA	NA
PC40_6_2	-0.272835	-7.57373e-17	-1.21938	0.223014	0.223014	-5.40524	PGCp - GFDp	non-DE	PC(40:6)	PC 40:6	833.593	Glycerophospholipids [GP]	Glycerophosphocholines [GP01]	Diacylglycerophosphocholines [GP0101]	PC	GP	40	6	HMDB0008057	24778876	NA	C00157
Cerd18_1_24_0	-0.275154	1.5177e-16	-1.21753	0.223717	0.223717	-5.40739	PGCp - GFDp	non-DE	Cer(d18:1/24:0)	Cer 42:1;O2	649.637	Sphingolipids [SP]	Ceramides [SP02]	N-acylsphingosines (ceramides) [SP0201]	Cer	SP	42	1	HMDB0004956	5283571	72965	C00195
SMd16_1_18_1_or_SMd18_2_16_0	-0.274208	3.39747e-17	-1.21242	0.225666	0.225666	-5.4133	PGCp - GFDp	non-DE	SM(d16:1/18:1) or SM(d18:2/16:0)	SM 34:2;O2	700.552	Sphingolipids [SP]	Phosphosphingolipids [SP03]	Ceramide phosphocholines (sphingomyelins) [SP0301]	SM	SP	34	2	NA	52931143	138571	NA	LMSP03010040
LPC18_2	-0.273717	-8.42817e-17	-1.20195	0.229694	0.229694	-5.42532	PGCp - GFDp	non-DE	LPC(18:2)	LPC 18:2	519.332	Glycerophospholipids [GP]	Glycerophosphocholines [GP01]	Monoacylglycerophosphocholines [GP0105]	LPC	GP	18	2	HMDB0010386	11005824	28733	C04230
TG48_1	-0.272069	5.65446e-17	-1.19455	0.232574	0.232574	-5.43376	PGCp - GFDp	non-DE	TG(48:1)	TG 48:1	804.721	Glycerolipids [GL]	Triradylglycerols [GL03]	Triacylglycerols [GL0301]	TG	GL	48	1	NA	NA	NA	NA	LMGL03013232
PC_O_42_5	-0.270151	6.78019e-17	-1.1934	0.233023	0.233023	-5.43506	PGCp - GFDp	non-DE	PC (O-42:5)	PC O-42:5	849.661	Glycerophospholipids [GP]	Glycerophosphocholines [GP01]	1-(1Z-alkenyl),2-acylglycerophosphocholines [GP0103]	PC O-	GP	42	5	NA	NA	NA	NA
TG50_1_2	-0.269424	-3.33288e-17	-1.18634	0.235798	0.235798	-5.44306	PGCp - GFDp	non-DE	TG(50:1)	TG 50:1	832.752	Glycerolipids [GL]	Triradylglycerols [GL03]	Triacylglycerols [GL0301]	TG	GL	50	1	HMDB05360	25240460	NA	C00422	LMGL03010006
TG48_2	-0.270173	4.17441e-17	-1.18395	0.236742	0.236742	-5.44575	PGCp - GFDp	non-DE	TG(48:2)	TG 48:2	802.705	Glycerolipids [GL]	Triradylglycerols [GL03]	Triacylglycerols [GL0301]	TG	GL	48	2	NA	NA	NA	NA	LMGL03013233
TG52_6_1	-0.265563	-7.49899e-17	-1.1581	0.247125	0.247125	-5.47455	PGCp - GFDp	non-DE	TG(52:6)	TG 52:6	850.705	Glycerolipids [GL]	Triradylglycerols [GL03]	Triacylglycerols [GL0301]	TG	GL	52	6	NA	56939514	NA	NA	LMGL03015732
SMd42_2_1	0.268284	3.06391e-17	1.15622	0.247895	0.247895	-5.47663	PGCp - GFDp	non-DE	SM(d42:2)	SM 42:2;O2	812.677	Sphingolipids [SP]	Phosphosphingolipids [SP03]	Ceramide phosphocholines (sphingomyelins) [SP0301]	SM	SP	42	2	HMDB0012107	44260126	17636	C00550	LMSP03010007
TG48_3	-0.263512	5.77811e-17	-1.14944	0.250676	0.250676	-5.48406	PGCp - GFDp	non-DE	TG(48:3)	TG 48:3	800.689	Glycerolipids [GL]	Triradylglycerols [GL03]	Triacylglycerols [GL0301]	TG	GL	48	3	HMDB0005432	9543989	75841	NA	LMGL03010020
TG52_4_2	-0.266427	-1.04822e-17	-1.1473	0.251559	0.251559	-5.4864	PGCp - GFDp	non-DE	TG(52:4)	TG 52:4	854.736	Glycerolipids [GL]	Triradylglycerols [GL03]	Triacylglycerols [GL0301]	TG	GL	52	4	HMDB05363	9544125	89756	C00422	LMGL03010160
TG51_2_2	-0.261402	3.54326e-17	-1.14514	0.252451	0.252451	-5.48875	PGCp - GFDp	non-DE	TG(51:2)	TG 51:2	844.752	Glycerolipids [GL]	Triradylglycerols [GL03]	Triacylglycerols [GL0301]	TG	GL	51	2	NA	NA	NA	NA	LMGL03010048
PC35_4	-0.257465	-1.13717e-16	-1.13114	0.258293	0.258293	-5.50392	PGCp - GFDp	non-DE	PC(35:4)	PC 35:4	767.547	Glycerophospholipids [GP]	Glycerophosphocholines [GP01]	Diacylglycerophosphocholines [GP0101]	PC	GP	35	4	HMDB0007949	52922330	NA	C00157
TG54_6_2	-0.252059	2.6556e-17	-1.12172	0.262275	0.262275	-5.51401	PGCp - GFDp	non-DE	TG(54:6)	TG 54:6	878.736	Glycerolipids [GL]	Triradylglycerols [GL03]	Triacylglycerols [GL0301]	TG	GL	54	6		56939929			LMGL03016147
LPC14_0	-0.254574	-7.54051e-17	-1.11513	0.265087	0.265087	-5.52103	PGCp - GFDp	non-DE	LPC(14:0)	LPC 14:0	467.301	Glycerophospholipids [GP]	Glycerophosphocholines [GP01]	Monoacylglycerophosphocholines [GP0105]	LPC	GP	14	0	HMDB0010379	460604	NA	C04230
TG50_0_1	-0.251154	-5.33151e-17	-1.1113	0.26673	0.26673	-5.52508	PGCp - GFDp	non-DE	TG(50:0)	TG 50:0	834.768	Glycerolipids [GL]	Triradylglycerols [GL03]	Triacylglycerols [GL0301]	TG	GL	50	0	HMDB0108576	99649112	NA	C00422	LMGL03010004
PCO_36_3_1	-0.25234	-2.04845e-16	-1.10955	0.267484	0.267484	-5.52693	PGCp - GFDp	non-DE	PC(O-36:3)	PC O-36:3	769.599	Glycerophospholipids [GP]	Glycerophosphocholines [GP01]	1-(1Z-alkenyl),2-acylglycerophosphocholines [GP0103]	PC O-	GP	36	3	HMDB0011217	52923906	NA	NA
TG50_0_2	-0.252718	2.64453e-17	-1.10116	0.271118	0.271118	-5.53576	PGCp - GFDp	non-DE	TG(50:0)	TG 50:0	834.768	Glycerolipids [GL]	Triradylglycerols [GL03]	Triacylglycerols [GL0301]	TG	GL	50	0	HMDB0108576	99649112	NA	C00422	LMGL03010004
TG18_1_18_1_16_0	-0.24696	-6.38895e-17	-1.09161	0.275294	0.275294	-5.54573	PGCp - GFDp	non-DE	TG(18:1/18:1/16:0)	TG 52:2	858.768	Glycerolipids [GL]	Triradylglycerols [GL03]	Triacylglycerols [GL0301]	TG	GL	52	2	HMDB05382	25240174	NA	C00422	LMGL03010100
TG53_4	-0.247444	-1.11816e-16	-1.09063	0.275724	0.275724	-5.54675	PGCp - GFDp	non-DE	TG(53:4)	TG 53:4	868.752	Glycerolipids [GL]	Triradylglycerols [GL03]	Triacylglycerols [GL0301]	TG	GL	53	4	NA	56937354	NA	NA	LMGL03013564
TG49_1	-0.248176	-4.7721e-17	-1.08798	0.276889	0.276889	-5.54949	PGCp - GFDp	non-DE	TG(49:1)	TG 49:1	818.736	Glycerolipids [GL]	Triradylglycerols [GL03]	Triacylglycerols [GL0301]	TG	GL	49	1	NA	NA	NA	NA	LMGL03013289
LPC18_1	-0.246118	-1.78418e-16	-1.08334	0.278945	0.278945	-5.55429	PGCp - GFDp	non-DE	LPC(18:1)	LPC 18:1	521.348	Glycerophospholipids [GP]	Glycerophosphocholines [GP01]	Monoacylglycerophosphocholines [GP0105]	LPC	GP	18	1	HMDB0062651	24779494	76071	NA
PCO_38_5_4	-0.242635	-1.34386e-16	-1.07244	0.283804	0.283804	-5.56546	PGCp - GFDp	non-DE	PC(O-38:5)	PC O-38:5	793.599	Glycerophospholipids [GP]	Glycerophosphocholines [GP01]	1-(1Z-alkenyl),2-acylglycerophosphocholines [GP0103]	PC O-	GP	38	5	HMDB0011253	24779390	NA	NA
PEP_16_0_20_4	0.243353	1.0388e-16	1.06762	0.285974	0.285974	-5.57038	PGCp - GFDp	non-DE	PE(P-16:0/20:4)	PE O-36:5	723.52	Glycerophospholipids [GP]	Glycerophosphoethanolamines [GP02]	1-(1Z-alkenyl),2-acylglycerophosphoethanolamines [GP0203]	PE O-	GP	36	5	HMDB0011352	52925126	NA	NA	LMGP02030093
PC40_4_2	-0.241191	1.23765e-16	-1.06492	0.287194	0.287194	-5.57312	PGCp - GFDp	non-DE	PC(40:4)	PC 40:4	837.625	Glycerophospholipids [GP]	Glycerophosphocholines [GP01]	Diacylglycerophosphocholines [GP0101]	PC	GP	40	4	HMDB0008054	24778868	NA	C00157
TG50_1_1	-0.238864	-7.96866e-17	-1.05484	0.291775	0.291775	-5.58328	PGCp - GFDp	non-DE	TG(50:1)	TG 50:1	832.752	Glycerolipids [GL]	Triradylglycerols [GL03]	Triacylglycerols [GL0301]	TG	GL	50	1	HMDB05360	25240460	NA	C00422	LMGL03010006
PC37_3_3	-0.238666	-1.59198e-16	-1.05288	0.292673	0.292673	-5.58525	PGCp - GFDp	non-DE	PC(37:3)	PC 37:3	797.593	Glycerophospholipids [GP]	Glycerophosphocholines [GP01]	Diacylglycerophosphocholines [GP0101]	PC	GP	37	3	NA	NA	NA	NA
TG50_5_1	-0.239035	-2.66114e-17	-1.04769	0.295057	0.295057	-5.59044	PGCp - GFDp	non-DE	TG(50:5)	TG 50:5	824.689	Glycerolipids [GL]	Triradylglycerols [GL03]	Triacylglycerols [GL0301]	TG	GL	50	5	NA	NA	NA	NA	LMGL03015708
CE20_4	-0.237825	1.96577e-16	-1.0439	0.296806	0.296806	-5.59421	PGCp - GFDp	non-DE	CE(20:4)	CE 20:4	672.585	Sterol Lipids [ST]	Sterols [ST01]	Steryl esters [ST0102]	CE	ST	20	4	HMDB06726	6479222	NA	C02530
SMd32_1	-0.235497	-2.47641e-16	-1.04271	0.297361	0.297361	-5.5954	PGCp - GFDp	non-DE	SM(d32:1)	SM 32:1;O2	674.536	Sphingolipids [SP]	Phosphosphingolipids [SP03]	Ceramide phosphocholines (sphingomyelins) [SP0301]	SM	SP	32	1	HMDB0012097	11433862	64486	NA	LMSP03010028
TG16_0_18_2_18_3	-0.236024	-5.44223e-17	-1.03805	0.299523	0.299523	-5.60001	PGCp - GFDp	non-DE	TG(16:0/18:2/18:3)	TG 52:5	852.721	Glycerolipids [GL]	Triradylglycerols [GL03]	Triacylglycerols [GL0301]	TG	GL	52	5	NA	NA	NA	NA	LMGL03015731
PCO_40_6_2	-0.23157	1.74506e-16	-1.02833	0.304068	0.304068	-5.60957	PGCp - GFDp	non-DE	PC(O-40:6)	PC O-40:6	819.614	Glycerophospholipids [GP]	Glycerophosphocholines [GP01]	1-alkyl,2-acylglycerophosphocholines [GP0102]	PC O-	GP	40	6	HMDB0013422	24779341	86252	NA
PEO_16_0_18_1	0.233628	2.90308e-16	1.02747	0.304469	0.304469	-5.6104	PGCp - GFDp	non-DE	PE(O-16:0/18:1)	PE O-34:1	703.552	Glycerophospholipids [GP]	Glycerophosphoethanolamines [GP02]	1-alkyl,2-acylglycerophosphoethanolamines [GP0202]	PE O-	GP	34	1	HMDB0011157	42607455	NA	NA	LMGP02020018
TG53_3	-0.227361	7.12159e-17	-1.00176	0.316724	0.316724	-5.63524	PGCp - GFDp	non-DE	TG(53:3)	TG 53:3	870.768	Glycerolipids [GL]	Triradylglycerols [GL03]	Triacylglycerols [GL0301]	TG	GL	53	3	NA	56939519	NA	NA	LMGL03015737
Cerd18_1_22_0	-0.226288	4.30175e-17	-1.0002	0.317477	0.317477	-5.63672	PGCp - GFDp	non-DE	Cer(d18:1/22:0)	Cer 40:1;O2	621.606	Sphingolipids [SP]	Ceramides [SP02]	N-acylsphingosines (ceramides) [SP0201]	Cer	SP	40	1	HMDB0004952	5283567	72966	C00195
TG16_0_18_2_12_0	-0.229236	3.32919e-17	-0.998505	0.318299	0.318299	-5.63834	PGCp - GFDp	non-DE	TG(16:0/18:2/12:0)	TG 46:2	774.674	Glycerolipids [GL]	Triradylglycerols [GL03]	Triacylglycerols [GL0301]	TG	GL	46	2	NA	NA	NA	NA	NA
TG51_1	-0.228312	-2.6736e-17	-0.992035	0.321443	0.321443	-5.64447	PGCp - GFDp	non-DE	TG(51:1)	TG 51:1	846.768	Glycerolipids [GL]	Triradylglycerols [GL03]	Triacylglycerols [GL0301]	TG	GL	51	1	NA	NA	NA	NA	LMGL03014645
TG49_3	-0.226044	-6.4074e-17	-0.98933	0.322763	0.322763	-5.64702	PGCp - GFDp	non-DE	TG(49:3)	TG 49:3	814.705	Glycerolipids [GL]	Triradylglycerols [GL03]	Triacylglycerols [GL0301]	TG	GL	49	3	NA	NA	NA	NA	LMGL03013291
PEP_18_0_18_2	0.223329	8.58411e-17	0.982513	0.326107	0.326107	-5.65342	PGCp - GFDp	non-DE	PE(P-18:0/18:2)	PE O-36:3	727.552	Glycerophospholipids [GP]	Glycerophosphoethanolamines [GP02]	1-(1Z-alkenyl),2-acylglycerophosphoethanolamines [GP0203]	PE O-	GP	36	3	HMDB0011376	52925079	90483	NA	LMGP02030046
TG51_2_1	-0.222432	-4.32574e-17	-0.977648	0.328507	0.328507	-5.65796	PGCp - GFDp	non-DE	TG(51:2)	TG 51:2	844.752	Glycerolipids [GL]	Triradylglycerols [GL03]	Triacylglycerols [GL0301]	TG	GL	51	2	NA	NA	NA	NA	LMGL03010048
TG49_2	-0.223287	-3.29413e-17	-0.977351	0.328654	0.328654	-5.65823	PGCp - GFDp	non-DE	TG(49:2)	TG 49:2	816.721	Glycerolipids [GL]	Triradylglycerols [GL03]	Triacylglycerols [GL0301]	TG	GL	49	2	NA	NA	NA	NA	LMGL03013290
TG16_0_16_0_12_0	-0.222635	-4.26115e-17	-0.969653	0.332476	0.332476	-5.66537	PGCp - GFDp	non-DE	TG(16:0/16:0/12:0)	TG 44:0	750.674	Glycerolipids [GL]	Triradylglycerols [GL03]	Triacylglycerols [GL0301]	TG	GL	44	0	HMDB0103646	NA	NA	NA
PC18_0p_22_6	-0.216033	-1.32762e-16	-0.962105	0.336251	0.336251	-5.67231	PGCp - GFDp	non-DE	PC(18:0p/22:6)	PC O-40:7	817.599	Glycerophospholipids [GP]	Glycerophosphocholines [GP01]	1-(1Z-alkenyl),2-acylglycerophosphocholines [GP0103]	PC O-	GP	40	7	HMDB0011262	42607430	NA	NA
SMd42_1	-0.221288	-6.52551e-17	-0.96134	0.336635	0.336635	-5.67301	PGCp - GFDp	non-DE	SM(d42:1)	SM 42:1;O2	814.693	Sphingolipids [SP]	Phosphosphingolipids [SP03]	Ceramide phosphocholines (sphingomyelins) [SP0301]	SM	SP	42	1	HMDB0012095	44260133	17636	C00550	LMSP03010023
PCO_44_5	-0.217741	-1.01795e-16	-0.958864	0.337881	0.337881	-5.67527	PGCp - GFDp	non-DE	PC(O-44:5)	PC O-44:5	877.692	Glycerophospholipids [GP]	Glycerophosphocholines [GP01]	1-alkyl,2-acylglycerophosphocholines [GP0102]	PC O-	GP	44	5	HMDB0013456	53481767	89995	NA
Cerd18_1_25_0	-0.217264	2.87521e-17	-0.953672	0.340502	0.340502	-5.68	PGCp - GFDp	non-DE	Cer(d18:1/25:0)	Cer 43:1;O2	663.653	Sphingolipids [SP]	Ceramides [SP02]	N-acylsphingosines (ceramides) [SP0201]	Cer	SP	43	1	HMDB0004957	9547202	NA	C00195
TG47_1	-0.212742	-2.75341e-17	-0.931039	0.352079	0.352079	-5.7003	PGCp - GFDp	non-DE	TG(47:1)	TG 47:1	790.705	Glycerolipids [GL]	Triradylglycerols [GL03]	Triacylglycerols [GL0301]	TG	GL	47	1	NA	NA	NA	NA	LMGL03013202
PCO_34_3_NH4_adduct	-0.209287	4.2593e-17	-0.917377	0.359187	0.359187	-5.71233	PGCp - GFDp	non-DE	PC(O-34:3) NH4 adduct	PC O-34:3	741.567	Glycerophospholipids [GP]	Glycerophosphocholines [GP01]	1-(1Z-alkenyl),2-acylglycerophosphocholines [GP0103]	PC O-	GP	34	3	HMDB0011211	24779386	84557	NA
TG16_1_18_1_12_0	-0.209275	3.80901e-17	-0.912559	0.361715	0.361715	-5.71652	PGCp - GFDp	non-DE	TG(16:1/18:1/12:0)	TG 46:2	774.674	Glycerolipids [GL]	Triradylglycerols [GL03]	Triacylglycerols [GL0301]	TG	GL	46	2	NA	NA	NA	NA	LMGL03013351
TGO_50_1_or_TGP_50_0	-0.206407	-7.54051e-17	-0.912267	0.361869	0.361869	-5.71678	PGCp - GFDp	non-DE	TG(O-50:1) or TG(P-50:0)	TG 50:1	832.752	Glycerolipids [GL]	Triradylglycerols [GL03]	Triacylglycerols [GL0301]	TG	GL	50	1		5283474			LMGL03010005
LPC20_4	-0.205862	-1.2084e-16	-0.909549	0.3633	0.3633	-5.71913	PGCp - GFDp	non-DE	LPC(20:4)	LPC 20:4	543.332	Glycerophospholipids [GP]	Glycerophosphocholines [GP01]	Monoacylglycerophosphocholines [GP0105]	LPC	GP	20	4	HMDB0010395	24779476	NA	C04230
Myristoyl_L_carnitine	0.205507	-1.84914e-16	0.902382	0.367092	0.367092	-5.72532	PGCp - GFDp	non-DE	Myristoyl-L-carnitine	CAR 14:0	371.304	Fatty Acyls [FA]	Fatty esters [FA07]	Fatty acyl carnitines [FA0707]	Car	FA	14	0	HMDB0005066	53477791	84634	NA
PC36_5_3	0.201223	9.16451e-17	0.893782	0.371674	0.371674	-5.73267	PGCp - GFDp	non-DE	PC(36:5)	PC 36:5	779.547	Glycerophospholipids [GP]	Glycerophosphocholines [GP01]	Diacylglycerophosphocholines [GP0101]	PC	GP	36	5	HMDB0007890	53478611	NA	C00157
PEP_16_0_18_2	0.202821	-3.35872e-18	0.893292	0.371936	0.371936	-5.73309	PGCp - GFDp	non-DE	PE(P-16:0/18:2)	PE O-34:3	699.52	Glycerophospholipids [GP]	Glycerophosphoethanolamines [GP02]	1-(1Z-alkenyl),2-acylglycerophosphoethanolamines [GP0203]	PE O-	GP	34	3	HMDB0011343	52925127	NA	NA	LMGP02030094
PCO_34_2	-0.202789	-1.32693e-16	-0.890229	0.373577	0.373577	-5.73569	PGCp - GFDp	non-DE	PC(O-34:2)	PC O-34:2	743.583	Glycerophospholipids [GP]	Glycerophosphocholines [GP01]	1-(1Z-alkenyl),2-acylglycerophosphocholines [GP0103]	PC O-	GP	34	2	HMDB0011209	53480679	NA	NA
PC40_4_3	-0.199243	-2.68329e-17	-0.885866	0.375923	0.375923	-5.73938	PGCp - GFDp	non-DE	PC(40:4)	PC 40:4	837.625	Glycerophospholipids [GP]	Glycerophosphocholines [GP01]	Diacylglycerophosphocholines [GP0101]	PC	GP	40	4	HMDB0008054	24778868	NA	C00157
PC36_1	-0.200642	-2.06026e-16	-0.88345	0.377225	0.377225	-5.74141	PGCp - GFDp	non-DE	PC(36:1)	PC 36:1	787.609	Glycerophospholipids [GP]	Glycerophosphocholines [GP01]	Diacylglycerophosphocholines [GP0101]	PC	GP	36	1	HMDB0007887	53478609	NA	C00157
PC40_5_2	-0.199976	-4.03046e-17	-0.881324	0.378374	0.378374	-5.7432	PGCp - GFDp	non-DE	PC(40:5)	PC 40:5	835.609	Glycerophospholipids [GP]	Glycerophosphocholines [GP01]	Diacylglycerophosphocholines [GP0101]	PC	GP	40	5	HMDB0008055	24778871	NA	C00157
PC18_0_18_0	-0.196283	-1.11318e-16	-0.859619	0.390224	0.390224	-5.76119	PGCp - GFDp	non-DE	PC(18:0/18:0)	PC 36:0	789.625	Glycerophospholipids [GP]	Glycerophosphocholines [GP01]	Diacylglycerophosphocholines [GP0101]	PC	GP	36	0	HMDB0008036	94190	83718	C00157
PEP_18_0_22_5_+_PEP_20_1_20_4	0.195122	-1.42017e-16	0.858459	0.390864	0.390864	-5.76214	PGCp - GFDp	non-DE	PE(P-18:0/22:5) + PE(P-20:1/20:4)	PE O-40:5	779.583	Glycerophospholipids [GP]	Glycerophosphoethanolamines [GP02]	1-(1Z-alkenyl),2-acylglycerophosphoethanolamines [GP0203]	PE O-	GP	40	5	HMDB0011391	52925094	NA	NA	LMGP02030061
PC40_5_1	-0.191664	-4.1172e-17	-0.853785	0.393448	0.393448	-5.76595	PGCp - GFDp	non-DE	PC(40:5)	PC 40:5	835.609	Glycerophospholipids [GP]	Glycerophosphocholines [GP01]	Diacylglycerophosphocholines [GP0101]	PC	GP	40	5	HMDB0008055	24778871	NA	C00157
TG56_5_2	-0.19177	8.22517e-17	-0.850932	0.39503	0.39503	-5.76826	PGCp - GFDp	non-DE	TG(56:5)	TG 56:5	908.783	Glycerolipids [GL]	Triradylglycerols [GL03]	Triacylglycerols [GL0301]	TG	GL	56	5		9544578	180858		LMGL03010616
TG51_4	-0.193159	-7.63832e-17	-0.850156	0.395461	0.395461	-5.76889	PGCp - GFDp	non-DE	TG(51:4)	TG 51:4	840.721	Glycerolipids [GL]	Triradylglycerols [GL03]	Triacylglycerols [GL0301]	TG	GL	51	4	NA	NA	NA	NA	LMGL03012907
PCO_34_3_1	0.192998	-3.91236e-17	0.847513	0.396931	0.396931	-5.77103	PGCp - GFDp	non-DE	PC(O-34:3)	PC O-34:3	741.567	Glycerophospholipids [GP]	Glycerophosphocholines [GP01]	1-(1Z-alkenyl),2-acylglycerophosphocholines [GP0103]	PC O-	GP	34	3	HMDB0011211	24779386	84557	NA
PCO_38_5_3	0.193601	5.90544e-18	0.843688	0.399064	0.399064	-5.77411	PGCp - GFDp	non-DE	PC(O-38:5)	PC O-38:5	793.599	Glycerophospholipids [GP]	Glycerophosphocholines [GP01]	1-(1Z-alkenyl),2-acylglycerophosphocholines [GP0103]	PC O-	GP	38	5	HMDB0011253	24779390	NA	NA
PC39_6_2	-0.189849	2.43599e-18	-0.843207	0.399333	0.399333	-5.77449	PGCp - GFDp	non-DE	PC(39:6)	PC 39:6	819.578	Glycerophospholipids [GP]	Glycerophosphocholines [GP01]	Diacylglycerophosphocholines [GP0101]	PC	GP	39	6	NA	NA	NA	NA
PC35_1_2	-0.189212	-1.43936e-16	-0.833677	0.404681	0.404681	-5.7821	PGCp - GFDp	non-DE	PC(35:1)	PC 35:1	773.593	Glycerophospholipids [GP]	Glycerophosphocholines [GP01]	Diacylglycerophosphocholines [GP0101]	PC	GP	35	1	HMDB0007945	52922324	NA	C00157
PCO_38_6_2	-0.187813	8.46508e-17	-0.829772	0.406884	0.406884	-5.7852	PGCp - GFDp	non-DE	PC(O-38:6)	PC O-38:6	791.583	Glycerophospholipids [GP]	Glycerophosphocholines [GP01]	1-alkyl,2-acylglycerophosphocholines [GP0102]	PC O-	GP	38	6	HMDB0013409	16759366	1077065	NA
SMd18_2_18_1	-0.188027	7.91421e-17	-0.821237	0.411725	0.411725	-5.7919	PGCp - GFDp	non-DE	SM(d18:2/18:1)	SM 36:3;O2	726.568	Sphingolipids [SP]	Phosphosphingolipids [SP03]	Ceramide phosphocholines (sphingomyelins) [SP0301]	SM	SP	36	3	NA	52931155	105799	NA	LMSP03010047
PC40_7_2	-0.181787	6.90198e-17	-0.807612	0.419524	0.419524	-5.80247	PGCp - GFDp	non-DE	PC(40:7)	PC 40:7	831.578	Glycerophospholipids [GP]	Glycerophosphocholines [GP01]	Diacylglycerophosphocholines [GP0101]	PC	GP	40	7	HMDB0008090	24778901	NA	C00157
TG53_2_1	-0.187733	3.53957e-17	-0.80529	0.420862	0.420862	-5.80426	PGCp - GFDp	non-DE	TG(53:2)	TG 53:2	872.783	Glycerolipids [GL]	Triradylglycerols [GL03]	Triacylglycerols [GL0301]	TG	GL	53	2	NA	56938649	90494	NA	LMGL03014860
PC33_0	-0.180806	1.35636e-16	-0.796071	0.426198	0.426198	-5.81129	PGCp - GFDp	non-DE	PC(33:0)	PC 33:0	747.578	Glycerophospholipids [GP]	Glycerophosphocholines [GP01]	Diacylglycerophosphocholines [GP0101]	PC	GP	33	0	HMDB0007937	11787533	NA	C00157
PC36_5_1	0.182095	2.64269e-17	0.795592	0.426476	0.426476	-5.81165	PGCp - GFDp	non-DE	PC(36:5)	PC 36:5	779.547	Glycerophospholipids [GP]	Glycerophosphocholines [GP01]	Diacylglycerophosphocholines [GP0101]	PC	GP	36	5	HMDB0007890	53478611	NA	C00157
TG47_2	-0.182098	2.58732e-17	-0.79548	0.426541	0.426541	-5.81173	PGCp - GFDp	non-DE	TG(47:2)	TG 47:2	788.689	Glycerolipids [GL]	Triradylglycerols [GL03]	Triacylglycerols [GL0301]	TG	GL	47	2	NA	NA	NA	NA	LMGL03013203
TG53_2_2	-0.18063	9.8178e-18	-0.794188	0.427292	0.427292	-5.81271	PGCp - GFDp	non-DE	TG(53:2)	TG 53:2	872.783	Glycerolipids [GL]	Triradylglycerols [GL03]	Triacylglycerols [GL0301]	TG	GL	53	2	NA	56938649	NA	NA	LMGL03014860
TG18_2_18_2_18_2_or_TG18_3_18_2_18_1_3	0.178358	-4.59886e-17	0.778863	0.436262	0.436262	-5.82419	PGCp - GFDp	non-DE	TG(18:2/18:2/18:2) or TG(18:3/18:2/18:1)	TG 54:6	878.736	Glycerolipids [GL]	Triradylglycerols [GL03]	Triacylglycerols [GL0301]	TG	GL	54	6	HMDB0005474	5322095	75844	C00422	LMGL03010371
PE16_0_18_2	-0.176799	-1.16042e-16	-0.775602	0.438185	0.438185	-5.8266	PGCp - GFDp	non-DE	PE(16:0/18:2)	PE 34:2	715.515	Glycerophospholipids [GP]	Glycerophosphoethanolamines [GP02]	Diacylglycerophosphoethanolamines [GP0201]	PE	GP	34	2	HMDB0008928	9546747	NA	C00350	LMGP02010042
PCO_32_1	-0.174108	3.0353e-17	-0.770236	0.441359	0.441359	-5.83055	PGCp - GFDp	non-DE	PC(O-32:1)	PC O-32:1	717.567	Glycerophospholipids [GP]	Glycerophosphocholines [GP01]	1-alkyl,2-acylglycerophosphocholines [GP0102]	PC O-	GP	32	1	HMDB0013404	52923742	NA	NA
TG54_7_2	-0.173549	4.75342e-17	-0.765465	0.444192	0.444192	-5.83404	PGCp - GFDp	non-DE	TG(54:7)	TG 54:7	876.721	Glycerolipids [GL]	Triradylglycerols [GL03]	Triacylglycerols [GL0301]	TG	GL	54	7		9544547			LMGL03010585
hexadecenoylcarnitine_C16_1_Car	0.177785	-5.50682e-17	0.765025	0.444454	0.444454	-5.83436	PGCp - GFDp	non-DE	hexadecenoylcarnitine (C16:1-Car)	CAR 16:1	399.335	Fatty Acyls [FA]	Fatty esters [FA07]	Fatty acyl carnitines [FA0707]	Car	FA	16	0	HMDB0240783
TG56_5_1	-0.172296	1.34626e-17	-0.749734	0.453608	0.453608	-5.84539	PGCp - GFDp	non-DE	TG(56:5)	TG 56:5	908.783	Glycerolipids [GL]	Triradylglycerols [GL03]	Triacylglycerols [GL0301]	TG	GL	56	5		9544578	180858		LMGL03010616
Cerd18_1_18_0	-0.16454	-2.40647e-17	-0.725947	0.468057	0.468057	-5.86211	PGCp - GFDp	non-DE	Cer(d18:1/18:0)	Cer 36:1;O2	565.543	Sphingolipids [SP]	Ceramides [SP02]	N-acylsphingosines (ceramides) [SP0201]	Cer	SP	36	1	HMDB0004950	5283565	72961	C00195
TG51_3_1	-0.16531	7.07361e-17	-0.725302	0.468452	0.468452	-5.86255	PGCp - GFDp	non-DE	TG(51:3)	TG 51:3	842.736	Glycerolipids [GL]	Triradylglycerols [GL03]	Triacylglycerols [GL0301]	TG	GL	51	3	NA	NA	NA	NA	LMGL03010055
SMd38_2	-0.164202	1.69191e-16	-0.724547	0.468916	0.468916	-5.86308	PGCp - GFDp	non-DE	SM(d38:2)	SM 38:2;O2	756.615	Sphingolipids [SP]	Phosphosphingolipids [SP03]	Ceramide phosphocholines (sphingomyelins) [SP0301]	SM	SP	38	2	NA	52931179	90494		LMSP03010059
PC36_2_1	-0.16303	1.28812e-16	-0.712151	0.476553	0.476553	-5.87156	PGCp - GFDp	non-DE	PC(36:2)	PC 36:2	785.593	Glycerophospholipids [GP]	Glycerophosphocholines [GP01]	Diacylglycerophosphocholines [GP0101]	PC	GP	36	2	HMDB0007888	52922236	NA	C00157
Butyrylcarnitine	-0.160675	4.20763e-18	-0.706747	0.479904	0.479904	-5.87521	PGCp - GFDp	non-DE	Butyrylcarnitine	CAR 4:0	231.147	Fatty Acyls [FA]	Fatty esters [FA07]	Fatty acyl carnitines [FA0707]	Car	FA	4	0	HMDB0002013	439829	NA	C02862
SMd40_2	-0.157619	-2.52458e-17	-0.695299	0.487045	0.487045	-5.88285	PGCp - GFDp	non-DE	SM(d40:2)	SM 40:2;O2	784.646	Sphingolipids [SP]	Phosphosphingolipids [SP03]	Ceramide phosphocholines (sphingomyelins) [SP0301]	SM	SP	40	2	HMDB0012104	52931203	74533	C00550	LMSP03010072
PCO_36_3_3	-0.155891	-1.53615e-16	-0.689894	0.490436	0.490436	-5.88642	PGCp - GFDp	non-DE	PC(O-36:3)	PC O-36:3	769.599	Glycerophospholipids [GP]	Glycerophosphocholines [GP01]	1-(1Z-alkenyl),2-acylglycerophosphocholines [GP0103]	PC O-	GP	36	3	HMDB0011217	52923906	NA	NA
Cerd18_1_24_1	-0.155289	-1.53975e-16	-0.687385	0.492014	0.492014	-5.88806	PGCp - GFDp	non-DE	Cer(d18:1/24:1)	FMC-5 18:1;O2/24:1	1019.73	Sphingolipids [SP]	Neutral glycosphingolipids [SP05]	Simple Glc series [SP0501]	Cer	SP	42	2	NA	52931247	NA	NA	LMSP05010036
PE16_1e_20_5	0.153852	-2.04476e-17	0.680785	0.49618	0.49618	-5.89236	PGCp - GFDp	non-DE	PE(16:1e/20:5)	PE 36:6	735.484	Glycerophospholipids [GP]	Glycerophosphoethanolamines [GP02]	Diacylglycerophosphoethanolamines [GP0201]	PE	GP	36	4	HMDB0008972	52924236	NA	C00350	LMGP02010533
PC37_2	-0.154587	7.27753e-17	-0.678925	0.497357	0.497357	-5.89357	PGCp - GFDp	non-DE	PC(37:2)	PC 37:2	799.609	Glycerophospholipids [GP]	Glycerophosphocholines [GP01]	Diacylglycerophosphocholines [GP0101]	PC	GP	37	2	HMDB0007954	52922338	NA	C00157
PCO_40_4	-0.154293	-1.10815e-16	-0.678449	0.497659	0.497659	-5.89388	PGCp - GFDp	non-DE	PC(O-40:4)	PC O-40:4	823.645	Glycerophospholipids [GP]	Glycerophosphocholines [GP01]	1-(1Z-alkenyl),2-acylglycerophosphocholines [GP0103]	PC O-	GP	40	4	HMDB0011324	53480831	NA	NA
L_Carnitine	-0.156876	-2.48605e-16	-0.676574	0.498848	0.498848	-5.89509	PGCp - GFDp	non-DE	L-Carnitine	CAR 0:0	161.199	Fatty Acyls [FA]	Fatty esters [FA07]	Fatty acyl carnitines [FA0707]	Car	FA	0	0	HMDB0000062	10917	16347	C00318
PCP_18_0_22_6	-0.152249	-4.96795e-17	-0.676192	0.49909	0.49909	-5.89533	PGCp - GFDp	non-DE	PC(P-18:0/22:6)	PC O-40:7	817.599	Glycerophospholipids [GP]	Glycerophosphocholines [GP01]	1-(1Z-alkenyl),2-acylglycerophosphocholines [GP0103]	PC O-	GP	40	7	HMDB0011262	42607430	NA	NA
TG48_4_1	-0.153546	-1.00799e-16	-0.675071	0.499801	0.499801	-5.89605	PGCp - GFDp	non-DE	TG(48:4)	TG 48:4	798.674	Glycerolipids [GL]	Triradylglycerols [GL03]	Triacylglycerols [GL0301]	TG	GL	48	4	NA	NA	NA	NA	LMGL03012719
PE16_0_22_6	0.151533	9.95897e-17	0.673195	0.500993	0.500993	-5.89726	PGCp - GFDp	non-DE	PE(16:0/22:6)	PE 38:6	763.515	Glycerophospholipids [GP]	Glycerophosphoethanolamines [GP02]	Diacylglycerophosphoethanolamines [GP0201]	PE	GP	38	6	HMDB0008946	9546799	78261	C00350	LMGP02010095
PCO_38_5_2	-0.153321	5.9645e-17	-0.66405	0.506826	0.506826	-5.90308	PGCp - GFDp	non-DE	PC(O-38:5)	PC O-38:5	793.599	Glycerophospholipids [GP]	Glycerophosphocholines [GP01]	1-(1Z-alkenyl),2-acylglycerophosphocholines [GP0103]	PC O-	GP	38	5	HMDB0011253	24779390	NA	NA
Isovaleryl_carnitine	0.15123	-5.19033e-17	0.66395	0.50689	0.50689	-5.90315	PGCp - GFDp	non-DE	Isovaleryl-carnitine	CAR 5:0	245.163	Fatty Acyls [FA]	Fatty esters [FA07]	Fatty acyl carnitines [FA0707]	Car	FA	5	0	HMDB0000688	6426851	73025	NA
TG18_2_18_2_18_2_or_TG18_3_18_2_18_1_2	-0.149271	-3.6909e-18	-0.660635	0.509013	0.509013	-5.90524	PGCp - GFDp	non-DE	TG(18:2/18:2/18:2) or TG(18:3/18:2/18:1)	TG 54:6	878.736	Glycerolipids [GL]	Triradylglycerols [GL03]	Triacylglycerols [GL0301]	TG	GL	54	6	HMDB0005474	5322095	75844	C00422	LMGL03010371
TG50_5_2	-0.151165	-5.20417e-17	-0.658418	0.510435	0.510435	-5.90663	PGCp - GFDp	non-DE	TG(50:5)	TG 50:5	824.689	Glycerolipids [GL]	Triradylglycerols [GL03]	Triacylglycerols [GL0301]	TG	GL	50	5	NA	NA	NA	NA	LMGL03015708
TG58_9	-0.148047	1.5834e-17	-0.654422	0.513004	0.513004	-5.90913	PGCp - GFDp	non-DE	TG(58:9)	TG 58:9	928.752	Glycerolipids [GL]	Triradylglycerols [GL03]	Triacylglycerols [GL0301]	TG	GL	58	9	HMDB0053863	56940390	NA	NA	LMGL03016608
PC18_0p_18_19Z	-0.147009	-4.63577e-17	-0.642175	0.52092	0.52092	-5.91669	PGCp - GFDp	non-DE	PC(18:0p/18:1(9Z))	PC O-36:2	771.614	Glycerophospholipids [GP]	Glycerophosphocholines [GP01]	1-(1Z-alkenyl),2-acylglycerophosphocholines [GP0103]	PC O-	GP	36	2	HMDB0011243	42607428	NA	NA
PC33_1	-0.144907	-1.6848e-16	-0.637203	0.524152	0.524152	-5.91972	PGCp - GFDp	non-DE	PC(33:1)	PC 33:1	745.562	Glycerophospholipids [GP]	Glycerophosphocholines [GP01]	Diacylglycerophosphocholines [GP0101]	PC	GP	33	1	HMDB0007938	24778662	NA	C00157
TG60_7	-0.143091	-7.37257e-17	-0.629333	0.529288	0.529288	-5.92447	PGCp - GFDp	non-DE	TG(60:7)	TG 60:7	960.815	Glycerolipids [GL]	Triradylglycerols [GL03]	Triacylglycerols [GL0301]	TG	GL	60	7		9545430			LMGL03011469
PC40_6_1	-0.138655	-1.58441e-16	-0.610895	0.541421	0.541421	-5.93536	PGCp - GFDp	non-DE	PC(40:6)	PC 40:6	833.593	Glycerophospholipids [GP]	Glycerophosphocholines [GP01]	Diacylglycerophosphocholines [GP0101]	PC	GP	40	6	HMDB0008057	24778876	NA	C00157
Cerd18_1_23_0	-0.137439	1.82499e-16	-0.60935	0.542444	0.542444	-5.93626	PGCp - GFDp	non-DE	Cer(d18:1/23:0)	Cer 41:1;O2	635.622	Sphingolipids [SP]	Ceramides [SP02]	N-acylsphingosines (ceramides) [SP0201]	Cer	SP	41	1	HMDB0000950	52931115	84372	NA
TG18_1_18_1_22_6	-0.133944	3.61339e-17	-0.595867	0.551411	0.551411	-5.944	PGCp - GFDp	non-DE	TG(18:1/18:1/22:6)	TG 58:8	930.768	Glycerolipids [GL]	Triradylglycerols [GL03]	Triacylglycerols [GL0301]	TG	GL	58	8	HMDB10465	9545350	NA	NA	LMGL03011389
TG58_10_1	-0.13395	-5.7209e-18	-0.59009	0.555276	0.555276	-5.94726	PGCp - GFDp	non-DE	TG(58:10)	TG 58:10	926.736	Glycerolipids [GL]	Triradylglycerols [GL03]	Triacylglycerols [GL0301]	TG	GL	58	10	HMDB0053875	56936898	NA	NA	LMGL03013108
PC38_3_2	-0.13451	3.91236e-17	-0.588729	0.556189	0.556189	-5.94803	PGCp - GFDp	non-DE	PC(38:3)	PC 38:3	811.609	Glycerophospholipids [GP]	Glycerophosphocholines [GP01]	Diacylglycerophosphocholines [GP0101]	PC	GP	38	3	HMDB0008020	52922473	NA	C00157
PC35_3_1	-0.135013	3.32181e-17	-0.585159	0.558585	0.558585	-5.95002	PGCp - GFDp	non-DE	PC(35:3)	PC 35:3	769.562	Glycerophospholipids [GP]	Glycerophosphocholines [GP01]	Diacylglycerophosphocholines [GP0101]	PC	GP	35	3	HMDB0007948	52922328	NA	C00157
SMd36_1	-0.132623	1.59705e-16	-0.583298	0.559837	0.559837	-5.95106	PGCp - GFDp	non-DE	SM(d36:1)	SM 36:1;O2	730.599	Sphingolipids [SP]	Phosphosphingolipids [SP03]	Ceramide phosphocholines (sphingomyelins) [SP0301]	SM	SP	36	1	HMDB0062559	6453725	83358	NA	LMSP03010001
PCO_38_6_3	-0.132034	2.46875e-17	-0.575962	0.564782	0.564782	-5.95511	PGCp - GFDp	non-DE	PC(O-38:6)	PC O-38:6	791.583	Glycerophospholipids [GP]	Glycerophosphocholines [GP01]	1-alkyl,2-acylglycerophosphocholines [GP0102]	PC O-	GP	38	6	HMDB0013409	16759366	1077065	NA
PCO_38_6_1	-0.128978	-9.62772e-17	-0.57027	0.568635	0.568635	-5.95822	PGCp - GFDp	non-DE	PC(O-38:6)	PC O-38:6	791.583	Glycerophospholipids [GP]	Glycerophosphocholines [GP01]	1-alkyl,2-acylglycerophosphocholines [GP0102]	PC O-	GP	38	6	HMDB0013409	16759366	1077065	NA
SMd33_1	-0.127362	-5.55112e-17	-0.561319	0.574717	0.574717	-5.96304	PGCp - GFDp	non-DE	SM(d33:1)	SM 33:1;O2	688.552	Sphingolipids [SP]	Phosphosphingolipids [SP03]	Ceramide phosphocholines (sphingomyelins) [SP0301]	SM	SP	33	1	NA	52931139	64485	NA	LMSP03010038
SMd42_3	-0.126018	7.76935e-17	-0.55541	0.57875	0.57875	-5.96618	PGCp - GFDp	non-DE	SM(d42:3)	SM 42:3;O2	810.661	Sphingolipids [SP]	Phosphosphingolipids [SP03]	Ceramide phosphocholines (sphingomyelins) [SP0301]	SM	SP	42	3	NA	52931215	138578	NA	LMSP03010080
PEO_16_0_22_6_or_PEP_18_0_20_5	0.124654	-4.27222e-17	0.553116	0.580319	0.580319	-5.9674	PGCp - GFDp	non-DE	PE(O-16:0/22:6) or PE(P-18:0/20:5)	PE O-38:6	749.536	Glycerophospholipids [GP]	Glycerophosphoethanolamines [GP02]	1-alkyl,2-acylglycerophosphoethanolamines [GP0202]	PE O-	GP	38	6	NA	NA	NA	NA	LMGP02020020
PC34_3_2	0.123054	-1.05071e-16	0.540945	0.588677	0.588677	-5.97374	PGCp - GFDp	non-DE	PC(34:3)	PC 34:3	755.547	Glycerophospholipids [GP]	Glycerophosphocholines [GP01]	Diacylglycerophosphocholines [GP0101]	PC	GP	34	3	HMDB0007881	53478605	NA	C00157
PC35_2	-0.123502	-1.27336e-16	-0.53752	0.591039	0.591039	-5.9755	PGCp - GFDp	non-DE	PC(35:2)	PC 35:2	771.578	Glycerophospholipids [GP]	Glycerophosphocholines [GP01]	Diacylglycerophosphocholines [GP0101]	PC	GP	35	2	HMDB0007946	52922326	NA	C00157
PCO_38_6_4	-0.124585	4.73081e-17	-0.537103	0.591327	0.591327	-5.97571	PGCp - GFDp	non-DE	PC(O-38:6)	PC O-38:6	791.583	Glycerophospholipids [GP]	Glycerophosphocholines [GP01]	1-alkyl,2-acylglycerophosphocholines [GP0102]	PC O-	GP	38	6	HMDB0013409	16759366	1077065	NA
LPC22_6	-0.118445	-6.06784e-17	-0.527058	0.598281	0.598281	-5.9808	PGCp - GFDp	non-DE	LPC(22:6)	LPC 22:6	567.332	Glycerophospholipids [GP]	Glycerophosphocholines [GP01]	Monoacylglycerophosphocholines [GP0105]	LPC	GP	22	6	HMDB0010404	10415542	73873	C04230
HexCerd18_1_23_0	-0.118255	-1.28536e-16	-0.523914	0.600465	0.600465	-5.98238	PGCp - GFDp	non-DE	HexCer(d18:1/23:0)	HexCer 41:1;O2	797.674	Sphingolipids [SP]	Neutral glycosphingolipids [SP05]	Simple Glc series [SP0501]	Cer	SP	41	1	NA	NA	NA	NA	LMSP0501AA32
PC38_6_2	-0.114383	1.28536e-16	-0.509512	0.610516	0.610516	-5.98947	PGCp - GFDp	non-DE	PC(38:6)	PC 38:6	805.562	Glycerophospholipids [GP]	Glycerophosphocholines [GP01]	Diacylglycerophosphocholines [GP0101]	PC	GP	38	6	HMDB0007991	6441886	NA	C00157
PE18_1e_22_6	0.110849	1.32319e-16	0.492124	0.62275	0.62275	-5.99776	PGCp - GFDp	non-DE	PE(18:1e/22:6)	PE 40:7	789.531	Glycerophospholipids [GP]	Glycerophosphoethanolamines [GP02]	Diacylglycerophosphoethanolamines [GP0201]	PE	GP	40	7	HMDB0009078	52922113	NA	C00350	LMGP02011264
TGO_52_2_or_TGP_52_1	-0.110053	1.03493e-16	-0.485226	0.627632	0.627632	-6.00098	PGCp - GFDp	non-DE	TG(O-52:2) or TG(P-52:1)	TG 52:2	858.768	Glycerolipids [GL]	Triradylglycerols [GL03]	Triacylglycerols [GL0301]	TG	GL	52	2		9544051			LMGL03010084
TG56_8_1	0.109889	-4.36311e-17	0.477623	0.633033	0.633033	-6.00446	PGCp - GFDp	non-DE	TG(56:8)	TG 56:8	902.736	Glycerolipids [GL]	Triradylglycerols [GL03]	Triacylglycerols [GL0301]	TG	GL	56	8	HMDB05392	9544762	NA	C00422	LMGL03010801
PEO_38_5_or_PEP_38_4	0.108069	1.4592e-16	0.471451	0.637431	0.637431	-6.00725	PGCp - GFDp	non-DE	PE(O-38:5) or PE(P-38:4)	PE O-38:5	751.552	Glycerophospholipids [GP]	Glycerophosphoethanolamines [GP02]	1-(1Z-alkenyl),2-acylglycerophosphoethanolamines [GP0203]	PE O-	GP	38	5	HMDB0005779	9547058	NA	C00350	LMGP02030003
PCO_36_5_1	-0.103171	6.20071e-18	-0.454927	0.64927	0.64927	-6.01455	PGCp - GFDp	non-DE	PC(O-36:5)	PC O-36:5	765.567	Glycerophospholipids [GP]	Glycerophosphocholines [GP01]	1-(1Z-alkenyl),2-acylglycerophosphocholines [GP0103]	PC O-	GP	36	5	HMDB0011220	24779388	NA	NA
SMd18_1_24_4	-0.102485	1.25444e-16	-0.448874	0.653629	0.653629	-6.01715	PGCp - GFDp	non-DE	SM(d18:1/24:4)	SM 42:5;O2		Sphingolipids [SP]	Phosphosphingolipids [SP03]	Ceramide phosphocholines (sphingomyelins) [SP0301]	SM	SP	42	5	NA	NA	NA	NA	NA
PC38_4_1	-0.102058	2.00785e-17	-0.44255	0.658196	0.658196	-6.01984	PGCp - GFDp	non-DE	PC(38:4)	PC 38:4	809.593	Glycerophospholipids [GP]	Glycerophosphocholines [GP01]	Diacylglycerophosphocholines [GP0101]	PC	GP	38	4	HMDB0007988	24778732	NA	C00157
SMd42_2_2	-0.0997151	2.15964e-16	-0.437965	0.661515	0.661515	-6.02176	PGCp - GFDp	non-DE	SM(d42:2)	SM 42:2;O2	812.677	Sphingolipids [SP]	Phosphosphingolipids [SP03]	Ceramide phosphocholines (sphingomyelins) [SP0301]	SM	SP	42	2	HMDB0012107	44260126	17636	C00550	LMSP03010007
PC38_1	-0.0965369	2.25699e-17	-0.427936	0.668799	0.668799	-6.0259	PGCp - GFDp	non-DE	PC(38:1)	PC 38:1	815.64	Glycerophospholipids [GP]	Glycerophosphocholines [GP01]	Diacylglycerophosphocholines [GP0101]	PC	GP	38	1	HMDB0007894	24778643	NA	C00157
CE20_5	-0.0951397	1.02829e-16	-0.423589	0.671965	0.671965	-6.02766	PGCp - GFDp	non-DE	CE(20:5)	CE 20:5	670.569	Sterol Lipids [ST]	Sterols [ST01]	Steryl esters [ST0102]	CE	ST	20	5	HMDB06731	10372299	84969	NA
SMd18_0_16_0	-0.0952257	1.14787e-16	-0.419467	0.674973	0.674973	-6.02932	PGCp - GFDp	non-DE	SM(d18:0/16:0)	SM 34:0;O2	704.583	Sphingolipids [SP]	Phosphosphingolipids [SP03]	Ceramide phosphocholines (sphingomyelins) [SP0301]	SM	SP	34	0	HMDB0062665	9939965	78647		LMSP03010004
LPC16_0e	-0.0955656	5.68768e-17	-0.41674	0.676966	0.676966	-6.0304	PGCp - GFDp	non-DE	LPC(16:0e)	LPC O-16:0	481.353	Glycerophospholipids [GP]	Glycerophosphocholines [GP01]	Monoalkylglycerophosphocholines [GP0106]	LPC	GP	16	0	NA	NA	NA	NA
PE18_2e_22_6	0.0930437	1.41823e-17	0.410725	0.68137	0.68137	-6.03278	PGCp - GFDp	non-DE	PE(18:2e/22:6)	PE 40:8	787.515	Glycerophospholipids [GP]	Glycerophosphoethanolamines [GP02]	Diacylglycerophosphoethanolamines [GP0201]	PE	GP	40	8	HMDB0009111	52924892	NA	C00350	LMGP02011191
TG55_5	-0.0900384	-1.44282e-16	-0.398488	0.690363	0.690363	-6.03749	PGCp - GFDp	non-DE	TG(55:5)	TG 55:5	894.768	Glycerolipids [GL]	Triradylglycerols [GL03]	Triacylglycerols [GL0301]	TG	GL	55	5		9544544			LMGL03010582
PEP_16_0_22_6	0.088631	-6.51536e-17	0.394229	0.693504	0.693504	-6.0391	PGCp - GFDp	non-DE	PE(P-16:0/22:6)	PE O-38:7	747.52	Glycerophospholipids [GP]	Glycerophosphoethanolamines [GP02]	1-(1Z-alkenyl),2-acylglycerophosphoethanolamines [GP0203]	PE O-	GP	38	7	HMDB0005780	5283497	NA	C00350	LMGP02030001
PC35_1_1	-0.0878047	1.02902e-16	-0.384962	0.700355	0.700355	-6.04254	PGCp - GFDp	non-DE	PC(35:1)	PC 35:1	773.593	Glycerophospholipids [GP]	Glycerophosphocholines [GP01]	Diacylglycerophosphocholines [GP0101]	PC	GP	35	1	HMDB0007945	52922324	NA	C00157
PC32_2	-0.0876807	-1.30141e-16	-0.383953	0.701102	0.701102	-6.04291	PGCp - GFDp	non-DE	PC(32:2)	PC 32:2	729.531	Glycerophospholipids [GP]	Glycerophosphocholines [GP01]	Diacylglycerophosphocholines [GP0101]	PC	GP	32	2	HMDB0007874	24778624	NA	C00157
LPC20_5	0.0838488	7.29414e-17	0.366547	0.714042	0.714042	-6.04914	PGCp - GFDp	non-DE	LPC(20:5)	LPC 20:5	541.317	Glycerophospholipids [GP]	Glycerophosphocholines [GP01]	Monoacylglycerophosphocholines [GP0105]	LPC	GP	20	5	HMDB0010397	11757087	NA	C04230
PE16_0_18_1	-0.0827928	-7.34858e-17	-0.364997	0.715198	0.715198	-6.04968	PGCp - GFDp	non-DE	PE(16:0/18:1)	PE 34:1	717.531	Glycerophospholipids [GP]	Glycerophosphoethanolamines [GP02]	Diacylglycerophosphoethanolamines [GP0201]	PE	GP	34	1	HMDB0008926	9546726	NA	C00350	LMGP02010010
PE18_0_20_4	-0.077553	-7.70291e-17	-0.34086	0.733287	0.733287	-6.05779	PGCp - GFDp	non-DE	PE(18:0/20:4)	PE 38:4	767.547	Glycerophospholipids [GP]	Glycerophosphoethanolamines [GP02]	Diacylglycerophosphoethanolamines [GP0201]	PE	GP	38	5	HMDB0009003	5289133	NA	C00350	LMGP02010118
PC39_0	-0.0768931	-2.9828e-16	-0.338802	0.734836	0.734836	-6.05846	PGCp - GFDp	non-DE	PC(39:0)	PC 39:0	831.672	Glycerophospholipids [GP]	Glycerophosphocholines [GP01]	Diacylglycerophosphocholines [GP0101]	PC	GP	39	0	NA	NA	NA	NA
TG52_6_2	-0.0766788	2.50981e-18	-0.334702	0.737927	0.737927	-6.05977	PGCp - GFDp	non-DE	TG(52:6)	TG 52:6	850.705	Glycerolipids [GL]	Triradylglycerols [GL03]	Triacylglycerols [GL0301]	TG	GL	52	6	NA	56939514	NA	NA	LMGL03015732
LPC22_5	-0.0685198	6.61594e-18	-0.301867	0.762822	0.762822	-6.06973	PGCp - GFDp	non-DE	LPC(22:5)	LPC 22:5	569.348	Glycerophospholipids [GP]	Glycerophosphocholines [GP01]	Monoacylglycerophosphocholines [GP0105]	LPC	GP	22	5	HMDB0010402	53480473	74348	C04230
LPE20_4	0.0690953	-1.64762e-16	0.300703	0.763709	0.763709	-6.07007	PGCp - GFDp	non-DE	LPE(20:4)	LPE 20:4	501.286	Glycerophospholipids [GP]	Glycerophosphoethanolamines [GP02]	Monoacylglycerophosphoethanolamines [GP0205]	LPE	GP	20	4	HMDB0011517	42607465	64395	NA
TG18_2_22_5_16_0_2	-0.0639782	3.90682e-17	-0.283742	0.776672	0.776672	-6.07479	PGCp - GFDp	non-DE	TG(18:2/22:5/16:0)	TG 56:7	904.752	Glycerolipids [GL]	Triradylglycerols [GL03]	Triacylglycerols [GL0301]	TG	GL	56	7	NA	NA	NA	NA	LMGL03010921
PC40_8	-0.0637312	3.3052e-17	-0.281746	0.778202	0.778202	-6.07533	PGCp - GFDp	non-DE	PC(40:8)	PC 40:8	829.562	Glycerophospholipids [GP]	Glycerophosphocholines [GP01]	Diacylglycerophosphocholines [GP0101]	PC	GP	40	8	HMDB0008156	24778983	NA	C00157
TG48_4_2	-0.0631881	-4.2187e-17	-0.272874	0.785012	0.785012	-6.07767	PGCp - GFDp	non-DE	TG(48:4)	TG 48:4	798.674	Glycerolipids [GL]	Triradylglycerols [GL03]	Triacylglycerols [GL0301]	TG	GL	48	4	NA	NA	NA	NA	LMGL03012719
PE16_0_20_4	0.0566611	-1.15525e-17	0.250217	0.802476	0.802476	-6.08332	PGCp - GFDp	non-DE	PE(16:0/20:4)	PE 36:4	739.515	Glycerophospholipids [GP]	Glycerophosphoethanolamines [GP02]	Diacylglycerophosphoethanolamines [GP0201]	PE	GP	36	4	HMDB0008937	9546800	NA	C00350	LMGP02010096
PC42_8_1	-0.0569351	2.95272e-17	-0.248838	0.803542	0.803542	-6.08365	PGCp - GFDp	non-DE	PC(42:8)	PC 42:8	857.593	Glycerophospholipids [GP]	Glycerophosphocholines [GP01]	Diacylglycerophosphocholines [GP0101]	PC	GP	42	8	HMDB0008354	10854909	NA	C00157
PE38_5_1	-0.0483462	-1.73315e-16	-0.211966	0.832181	0.832181	-6.09174	PGCp - GFDp	non-DE	PE(38:5)	PE 38:5	765.531	Glycerophospholipids [GP]	Glycerophosphoethanolamines [GP02]	Diacylglycerophosphoethanolamines [GP0201]	PE	GP	38	5	HMDB0009101	52924373	NA	C00350	LMGP02010672
PC32_1	-0.0457197	7.85331e-17	-0.200658	0.841011	0.841011	-6.09397	PGCp - GFDp	non-DE	PC(32:1)	PC 32:1	731.547	Glycerophospholipids [GP]	Glycerophosphocholines [GP01]	Diacylglycerophosphocholines [GP0101]	PC	GP	32	1	HMDB0007872	24778618	NA	C00157
PC38_5_2	0.0460118	-7.19172e-17	0.200588	0.841066	0.841066	-6.09398	PGCp - GFDp	non-DE	PC(38:5)	PC 38:5	807.578	Glycerophospholipids [GP]	Glycerophosphocholines [GP01]	Diacylglycerophosphocholines [GP0101]	PC	GP	38	5	HMDB0007989	24778735	NA	C00157
PC38_6_1	0.0455714	1.35807e-16	0.199963	0.841554	0.841554	-6.0941	PGCp - GFDp	non-DE	PC(38:6)	PC 38:6	805.562	Glycerophospholipids [GP]	Glycerophosphocholines [GP01]	Diacylglycerophosphocholines [GP0101]	PC	GP	38	6	HMDB0007991	6441886	NA	C00157
PC38_4_2	-0.0427096	-1.89546e-16	-0.187604	0.851229	0.851229	-6.09638	PGCp - GFDp	non-DE	PC(38:4)	PC 38:4	809.593	Glycerophospholipids [GP]	Glycerophosphocholines [GP01]	Diacylglycerophosphocholines [GP0101]	PC	GP	38	4	HMDB0007988	24778732	NA	C00157
TG56_9	-0.039367	-9.78089e-18	-0.174612	0.861423	0.861423	-6.09862	PGCp - GFDp	non-DE	TG(56:9)	TG 56:9	900.721	Glycerolipids [GL]	Triradylglycerols [GL03]	Triacylglycerols [GL0301]	TG	GL	56	9	HMDB0050769	56936880	NA	NA	LMGL03013090
CE_fragment_2	-0.0355858	2.89736e-17	-0.155496	0.876464	0.876464	-6.10163	PGCp - GFDp	non-DE	CE fragment	CE		Sterol Lipids [ST]			CE	ST			NA	NA	NA	NA	NA
PE38_5_2	0.031181	-1.9451e-17	0.137401	0.890744	0.890744	-6.10416	PGCp - GFDp	non-DE	PE(38:5)	PE 38:5	765.531	Glycerophospholipids [GP]	Glycerophosphoethanolamines [GP02]	Diacylglycerophosphoethanolamines [GP0201]	PE	GP	38	5	HMDB0009101	52924373	NA	C00350	LMGP02010672
SMd18_1_12_0	-0.0246015	-9.75874e-17	-0.10783	0.914154	0.914154	-6.10761	PGCp - GFDp	non-DE	SM(d18:1/12:0)	SM 30:1;O2	646.505	Sphingolipids [SP]	Phosphosphingolipids [SP03]	Ceramide phosphocholines (sphingomyelins) [SP0301]	SM	SP	30	1	HMDB0012096	44260123	137334	C00550	LMSP03010002
TG58_10_2	-0.0157132	-5.46899e-17	-0.0690932	0.944931	0.944931	-6.11088	PGCp - GFDp	non-DE	TG(58:10)	TG 58:10	926.736	Glycerolipids [GL]	Triradylglycerols [GL03]	Triacylglycerols [GL0301]	TG	GL	58	10	HMDB0053875	56936898	NA	NA	LMGL03013108
TG56_8_2	0.0143318	-1.64891e-17	0.0634418	0.949429	0.949429	-6.11123	PGCp - GFDp	non-DE	TG(56:8)	TG 56:8	902.736	Glycerolipids [GL]	Triradylglycerols [GL03]	Triacylglycerols [GL0301]	TG	GL	56	8	HMDB05392	9544762	NA	C00422	LMGL03010801
PC36_5_2	-0.0118784	-6.10844e-18	-0.0528123	0.957893	0.957893	-6.11182	PGCp - GFDp	non-DE	PC(36:5)	PC 36:5	779.547	Glycerophospholipids [GP]	Glycerophosphocholines [GP01]	Diacylglycerophosphocholines [GP0101]	PC	GP	36	5	HMDB0007890	53478611	NA	C00157
SMd18_1_26_4	-0.0117052	1.89357e-16	-0.0513058	0.959093	0.959093	-6.1119	PGCp - GFDp	non-DE	SM(d18:1/26:4)	SM 44:1;O2		Sphingolipids [SP]	Phosphosphingolipids [SP03]	Ceramide phosphocholines (sphingomyelins) [SP0301]	SM	SP	44	1	NA	NA	NA	NA	NA
PC37_5	0.0103404	1.28923e-16	0.0458775	0.963418	0.963418	-6.11215	PGCp - GFDp	non-DE	PC(37:5)	PC 37:5	793.562	Glycerophospholipids [GP]	Glycerophosphocholines [GP01]	Diacylglycerophosphocholines [GP0101]	PC	GP	37	5	NA	NA	NA	NA
Palmitoylcarnitine	-0.0102244	-1.10469e-16	-0.0449199	0.964181	0.964181	-6.11219	PGCp - GFDp	non-DE	Palmitoylcarnitine	CAR 16:0	399.335	Fatty Acyls [FA]	Fatty esters [FA07]	Fatty acyl carnitines [FA0707]	Car	FA	16	0	HMDB0240783
PC40_4_1	-0.00577101	5.69321e-17	-0.0254215	0.979724	0.979724	-6.11284	PGCp - GFDp	non-DE	PC(40:4)	PC 40:4	837.625	Glycerophospholipids [GP]	Glycerophosphocholines [GP01]	Diacylglycerophosphocholines [GP0101]	PC	GP	40	4	HMDB0008054	24778868	NA	C00157
SMd18_0_14_0	-0.00128286	-5.25584e-17	-0.0056181	0.995519	0.995519	-6.11314	PGCp - GFDp	non-DE	SM(d18:0/14:0)	SM 32:0;O2	676.552	Sphingolipids [SP]	Phosphosphingolipids [SP03]	Ceramide phosphocholines (sphingomyelins) [SP0301]	SM	SP	32	0	HMDB0012085	44260138	89482	C00550	LMSP03010030

## Sheet: PGCd - GFDd
feature	logFC	AveExpr	t	P.Value	adj.P.Val	B	Contrast	lipid_type	name	Abbr	Mass	Category	Main_Class	Sub_Class	class	structural_category	totallength	totaldb	HMDB	PubChem	ChEBI	KEGG	LipidMap
octadecenoylcarnitine_C18_1_Car	0.769429	7.84686e-17	4.08248	4.84566e-05	4.84566e-05	1.66342	PGCd - GFDd	DE	octadecenoylcarnitine (C18:1-Car)	CAR 18:1	425.351	Fatty Acyls [FA]	Fatty esters [FA07]	Fatty acyl carnitines [FA0707]	Car	FA	18	1	HMDB0006464	53477837	86038	NA
octadecadienylcarnitine_C18_2_Car	0.59513	1.37523e-16	3.16194	0.00161885	0.00161885	-1.27045	PGCd - GFDd	DE	octadecadienylcarnitine (C18:2-Car)	CAR 18:2	423.335	Fatty Acyls [FA]	Fatty esters [FA07]	Fatty acyl carnitines [FA0707]	Car	FA	18	2	HMDB0006469	6450015	84098	NA
PCO_38_6_3	0.500354	2.46875e-17	2.64957	0.0081985	0.0081985	-2.58804	PGCd - GFDd	DE	PC(O-38:6)	PC O-38:6	791.583	Glycerophospholipids [GP]	Glycerophosphocholines [GP01]	1-alkyl,2-acylglycerophosphocholines [GP0102]	PC O-	GP	38	6	HMDB0013409	16759366	1077065	NA
PCO_40_4	0.47829	-1.10815e-16	2.55302	0.0108407	0.0108407	-2.81077	PGCd - GFDd	DE	PC(O-40:4)	PC O-40:4	823.645	Glycerophospholipids [GP]	Glycerophosphocholines [GP01]	1-(1Z-alkenyl),2-acylglycerophosphocholines [GP0103]	PC O-	GP	40	4	HMDB0011324	53480831	NA	NA
SMd42_2_1	0.433625	3.06391e-17	2.26856	0.0235277	0.0235277	-3.41963	PGCd - GFDd	DE	SM(d42:2)	SM 42:2;O2	812.677	Sphingolipids [SP]	Phosphosphingolipids [SP03]	Ceramide phosphocholines (sphingomyelins) [SP0301]	SM	SP	42	2	HMDB0012107	44260126	17636	C00550	LMSP03010007
Palmitoylcarnitine	0.423237	-1.10469e-16	2.25722	0.0242295	0.0242295	-3.44242	PGCd - GFDd	DE	Palmitoylcarnitine	CAR 16:0	399.335	Fatty Acyls [FA]	Fatty esters [FA07]	Fatty acyl carnitines [FA0707]	Car	FA	16	0	HMDB0240783
PE18_0_18_1	-0.368113	3.22585e-17	-1.95589	0.0507821	0.0507821	-4.00692	PGCd - GFDd	non-DE	PE(18:0/18:1)	PE 36:1	745.562	Glycerophospholipids [GP]	Glycerophosphoethanolamines [GP02]	Diacylglycerophosphoethanolamines [GP0201]	PE	GP	36	1	HMDB0008993	9546742	NA	C00350	LMGP02010036
LPC20_3	0.334367	1.40134e-16	1.77147	0.076815	0.076815	-4.31293	PGCd - GFDd	non-DE	LPC(20:3)	LPC 20:3	545.348	Glycerophospholipids [GP]	Glycerophosphocholines [GP01]	Monoacylglycerophosphocholines [GP0105]	LPC	GP	20	3	HMDB0010393	53480467	74343	C04230
SMd18_0_14_0	-0.326697	-5.25584e-17	-1.73678	0.0827619	0.0827619	-4.36714	PGCd - GFDd	non-DE	SM(d18:0/14:0)	SM 32:0;O2	676.552	Sphingolipids [SP]	Phosphosphingolipids [SP03]	Ceramide phosphocholines (sphingomyelins) [SP0301]	SM	SP	32	0	HMDB0012085	44260138	89482	C00550	LMSP03010030
TG55_1	-0.315488	4.70082e-17	-1.68084	0.0931357	0.0931357	-4.45231	PGCd - GFDd	non-DE	TG(55:1)	TG 55:1	902.83	Glycerolipids [GL]	Triradylglycerols [GL03]	Triacylglycerols [GL0301]	TG	GL	55	1		56939496			LMGL03015714
TG18_0_18_0_18_0	-0.305218	-1.63876e-17	-1.60006	0.109931	0.109931	-4.57041	PGCd - GFDd	non-DE	TG(18:0/18:0/18:0)	TG 54:0	890.83	Glycerolipids [GL]	Triradylglycerols [GL03]	Triacylglycerols [GL0301]	TG	GL	54	0	HMDB0005393	11146	45956	C00422	LMGL03010002
TG48_3	-0.301985	5.77811e-17	-1.59904	0.110156	0.110156	-4.57185	PGCd - GFDd	non-DE	TG(48:3)	TG 48:3	800.689	Glycerolipids [GL]	Triradylglycerols [GL03]	Triacylglycerols [GL0301]	TG	GL	48	3	HMDB0005432	9543989	75841	NA	LMGL03010020
PCO_40_5_2	0.299839	3.33473e-17	1.57082	0.116571	0.116571	-4.61174	PGCd - GFDd	non-DE	PC(O-40:5)	PC O-40:5	821.63	Glycerophospholipids [GP]	Glycerophosphocholines [GP01]	1-(1Z-alkenyl),2-acylglycerophosphocholines [GP0103]	PC O-	GP	40	5	HMDB0011259	52923974	NA	NA
PC35_1_1	0.295035	1.02902e-16	1.57023	0.116707	0.116707	-4.61255	PGCd - GFDd	non-DE	PC(35:1)	PC 35:1	773.593	Glycerophospholipids [GP]	Glycerophosphocholines [GP01]	Diacylglycerophosphocholines [GP0101]	PC	GP	35	1	HMDB0007945	52922324	NA	C00157
TG50_1_1	-0.292232	-7.96866e-17	-1.5666	0.117555	0.117555	-4.61764	PGCd - GFDd	non-DE	TG(50:1)	TG 50:1	832.752	Glycerolipids [GL]	Triradylglycerols [GL03]	Triacylglycerols [GL0301]	TG	GL	50	1	HMDB05360	25240460	NA	C00422	LMGL03010006
Hexanoylcarnitine	0.294575	-1.4616e-17	1.55816	0.119542	0.119542	-4.62939	PGCd - GFDd	non-DE	Hexanoylcarnitine	CAR 6:0	259.178	Fatty Acyls [FA]	Fatty esters [FA07]	Fatty acyl carnitines [FA0707]	Car	FA	6	0	HMDB0000705	6426853	70749	NA
Myristoyl_L_carnitine	0.289623	-1.84914e-16	1.54378	0.122987	0.122987	-4.64927	PGCd - GFDd	non-DE	Myristoyl-L-carnitine	CAR 14:0	371.304	Fatty Acyls [FA]	Fatty esters [FA07]	Fatty acyl carnitines [FA0707]	Car	FA	14	0	HMDB0005066	53477791	84634	NA
LPC18_1	0.278522	-1.78418e-16	1.48823	0.137035	0.137035	-4.72436	PGCd - GFDd	non-DE	LPC(18:1)	LPC 18:1	521.348	Glycerophospholipids [GP]	Glycerophosphocholines [GP01]	Monoacylglycerophosphocholines [GP0105]	LPC	GP	18	1	HMDB0062651	24779494	76071	NA
TG50_0_2	-0.277627	2.64453e-17	-1.46847	0.142321	0.142321	-4.75041	PGCd - GFDd	non-DE	TG(50:0)	TG 50:0	834.768	Glycerolipids [GL]	Triradylglycerols [GL03]	Triacylglycerols [GL0301]	TG	GL	50	0	HMDB0108576	99649112	NA	C00422	LMGL03010004
PE16_1e_20_3	-0.273736	-6.10844e-18	-1.46562	0.143097	0.143097	-4.75414	PGCd - GFDd	non-DE	PE(16:1e/20:3)	PE 36:4	739.515	Glycerophospholipids [GP]	Glycerophosphoethanolamines [GP02]	Diacylglycerophosphoethanolamines [GP0201]	PE	GP	36	6	NA	NA	NA	NA	LMGP02010532
PC33_0	0.271411	1.35636e-16	1.45063	0.147226	0.147226	-4.77363	PGCd - GFDd	non-DE	PC(33:0)	PC 33:0	747.578	Glycerophospholipids [GP]	Glycerophosphocholines [GP01]	Diacylglycerophosphocholines [GP0101]	PC	GP	33	0	HMDB0007937	11787533	NA	C00157
PCO_36_3_2	0.270517	-2.61685e-17	1.42775	0.153705	0.153705	-4.80299	PGCd - GFDd	non-DE	PC(O-36:3)	PC O-36:3	769.599	Glycerophospholipids [GP]	Glycerophosphocholines [GP01]	1-(1Z-alkenyl),2-acylglycerophosphocholines [GP0103]	PC O-	GP	36	3	HMDB0011217	52923906	NA	NA
TG50_0_1	-0.263483	-5.33151e-17	-1.41526	0.157333	0.157333	-4.81883	PGCd - GFDd	non-DE	TG(50:0)	TG 50:0	834.768	Glycerolipids [GL]	Triradylglycerols [GL03]	Triacylglycerols [GL0301]	TG	GL	50	0	HMDB0108576	99649112	NA	C00422	LMGL03010004
TG18_2_18_1_16_0	-0.26235	6.99426e-18	-1.40678	0.159832	0.159832	-4.8295	PGCd - GFDd	non-DE	TG(18:2/18:1/16:0)	TG 52:3	856.752	Glycerolipids [GL]	Triradylglycerols [GL03]	Triacylglycerols [GL0301]	TG	GL	52	3	HMDB05384	25240361	NA	C00422	LMGL03010121
TG53_2_1	-0.269657	3.53957e-17	-1.40415	0.160613	0.160613	-4.8328	PGCd - GFDd	non-DE	TG(53:2)	TG 53:2	872.783	Glycerolipids [GL]	Triradylglycerols [GL03]	Triacylglycerols [GL0301]	TG	GL	53	2	NA	56938649	90494	NA	LMGL03014860
TG52_4_1	-0.261392	-1.06076e-16	-1.39896	0.162164	0.162164	-4.83929	PGCd - GFDd	non-DE	TG(52:4)	TG 52:4	854.736	Glycerolipids [GL]	Triradylglycerols [GL03]	Triacylglycerols [GL0301]	TG	GL	52	4	HMDB05363	9544125	89756	C00422	LMGL03010160
TG16_0_18_2_18_2	-0.260351	1.44314e-17	-1.39265	0.164064	0.164064	-4.84715	PGCd - GFDd	non-DE	TG(16:0/18:2/18:2)	TG 52:4	854.736	Glycerolipids [GL]	Triradylglycerols [GL03]	Triacylglycerols [GL0301]	TG	GL	52	4	HMDB05390	25240363	NA	C00422	LMGL03010141
TG50_5_2	-0.262093	-5.20417e-17	-1.38579	0.166149	0.166149	-4.85565	PGCd - GFDd	non-DE	TG(50:5)	TG 50:5	824.689	Glycerolipids [GL]	Triradylglycerols [GL03]	Triacylglycerols [GL0301]	TG	GL	50	5	NA	NA	NA	NA	LMGL03015708
TG51_2_1	-0.256966	-4.32574e-17	-1.37104	0.170698	0.170698	-4.87378	PGCd - GFDd	non-DE	TG(51:2)	TG 51:2	844.752	Glycerolipids [GL]	Triradylglycerols [GL03]	Triacylglycerols [GL0301]	TG	GL	51	2	NA	NA	NA	NA	LMGL03010048
TG49_1	-0.256607	-4.7721e-17	-1.36559	0.172403	0.172403	-4.88043	PGCd - GFDd	non-DE	TG(49:1)	TG 49:1	818.736	Glycerolipids [GL]	Triradylglycerols [GL03]	Triacylglycerols [GL0301]	TG	GL	49	1	NA	NA	NA	NA	LMGL03013289
LPC16_0p	0.25558	1.29551e-16	1.36556	0.172413	0.172413	-4.88048	PGCd - GFDd	non-DE	LPC(16:0p)	LPC O-16:1	479.338	Glycerophospholipids [GP]	Glycerophosphocholines [GP01]	1Z-alkenylglycerophosphocholines [GP0107]	LPC	GP	16	1	HMDB0010407	10917802	NA	C04230
TG52_3	-0.250945	1.624e-17	-1.34629	0.178544	0.178544	-4.90379	PGCd - GFDd	non-DE	TG(52:3)	TG 52:3	856.752	Glycerolipids [GL]	Triradylglycerols [GL03]	Triacylglycerols [GL0301]	TG	GL	52	3	NA	NA	NA	NA	LMGL03010135
PC39_6_1	0.250781	-6.75066e-17	1.34454	0.179106	0.179106	-4.90588	PGCd - GFDd	non-DE	PC(39:6)	PC 39:6	819.578	Glycerophospholipids [GP]	Glycerophosphocholines [GP01]	Diacylglycerophosphocholines [GP0101]	PC	GP	39	6	NA	NA	NA	NA
TG54_4_1	-0.25075	-9.52806e-17	-1.34188	0.179968	0.179968	-4.90907	PGCd - GFDd	non-DE	TG(54:4)	TG 54:4	882.768	Glycerolipids [GL]	Triradylglycerols [GL03]	Triacylglycerols [GL0301]	TG	GL	54	4	NA	56936595	90494	NA	LMGL03012801
LPC16_1	0.24997	2.42603e-16	1.33113	0.183477	0.183477	-4.92188	PGCd - GFDd	non-DE	LPC(16:1)	LPC 16:1	493.317	Glycerophospholipids [GP]	Glycerophosphocholines [GP01]	Monoacylglycerophosphocholines [GP0105]	LPC	GP	16	1	HMDB0010383	24779461	NA	C04230
TG48_0	-0.244439	-3.54096e-17	-1.29609	0.195273	0.195273	-4.96296	PGCd - GFDd	non-DE	TG(48:0)	TG 48:0	806.736	Glycerolipids [GL]	Triradylglycerols [GL03]	Triacylglycerols [GL0301]	TG	GL	48	0	HMDB0106343	56938795	NA	NA	LMGL03015006
TG49_3	-0.242001	-6.4074e-17	-1.28575	0.198855	0.198855	-4.97487	PGCd - GFDd	non-DE	TG(49:3)	TG 49:3	814.705	Glycerolipids [GL]	Triradylglycerols [GL03]	Triacylglycerols [GL0301]	TG	GL	49	3	NA	NA	NA	NA	LMGL03013291
LPC20_4	0.239616	-1.2084e-16	1.28516	0.199062	0.199062	-4.97555	PGCd - GFDd	non-DE	LPC(20:4)	LPC 20:4	543.332	Glycerophospholipids [GP]	Glycerophosphocholines [GP01]	Monoacylglycerophosphocholines [GP0105]	LPC	GP	20	4	HMDB0010395	24779476	NA	C04230
L_Carnitine	-0.24498	-2.48605e-16	-1.28257	0.19997	0.19997	-4.97852	PGCd - GFDd	non-DE	L-Carnitine	CAR 0:0	161.199	Fatty Acyls [FA]	Fatty esters [FA07]	Fatty acyl carnitines [FA0707]	Car	FA	0	0	HMDB0000062	10917	16347	C00318
TG51_3_1	-0.240116	7.07361e-17	-1.27889	0.20126	0.20126	-4.98272	PGCd - GFDd	non-DE	TG(51:3)	TG 51:3	842.736	Glycerolipids [GL]	Triradylglycerols [GL03]	Triacylglycerols [GL0301]	TG	GL	51	3	NA	NA	NA	NA	LMGL03010055
TG16_0_18_2_12_0	-0.240318	3.32919e-17	-1.2707	0.204158	0.204158	-4.99203	PGCd - GFDd	non-DE	TG(16:0/18:2/12:0)	TG 46:2	774.674	Glycerolipids [GL]	Triradylglycerols [GL03]	Triacylglycerols [GL0301]	TG	GL	46	2	NA	NA	NA	NA	NA
TG48_2	-0.236808	4.17441e-17	-1.25973	0.208088	0.208088	-5.00442	PGCd - GFDd	non-DE	TG(48:2)	TG 48:2	802.705	Glycerolipids [GL]	Triradylglycerols [GL03]	Triacylglycerols [GL0301]	TG	GL	48	2	NA	NA	NA	NA	LMGL03013233
PI38_7_2	-0.237386	1.01527e-16	-1.25802	0.208705	0.208705	-5.00634	PGCd - GFDd	non-DE	PI(38:7)	PI 38:7	880.51	Glycerophospholipids [GP]	Glycerophosphoinositols [GP06]	Diacylglycerophosphoinositols [GP0601]	PI	GP	38	7	NA	NA	NA	NA	LMGP06010415
TG16_0_18_0_18_1	-0.236182	-2.38801e-17	-1.25548	0.209627	0.209627	-5.0092	PGCd - GFDd	non-DE	TG(16:0/18:0/18:1)	TG 52:1	860.783	Glycerolipids [GL]	Triradylglycerols [GL03]	Triacylglycerols [GL0301]	TG	GL	52	1	HMDB05367	5365005	89755	NA	LMGL03010085
PC18_0p_18_19Z	0.233717	-4.63577e-17	1.23934	0.215538	0.215538	-5.02716	PGCd - GFDd	non-DE	PC(18:0p/18:1(9Z))	PC O-36:2	771.614	Glycerophospholipids [GP]	Glycerophosphocholines [GP01]	1-(1Z-alkenyl),2-acylglycerophosphocholines [GP0103]	PC O-	GP	36	2	HMDB0011243	42607428	NA	NA
TG49_2	-0.232388	-3.29413e-17	-1.23478	0.217228	0.217228	-5.03219	PGCd - GFDd	non-DE	TG(49:2)	TG 49:2	816.721	Glycerolipids [GL]	Triradylglycerols [GL03]	Triacylglycerols [GL0301]	TG	GL	49	2	NA	NA	NA	NA	LMGL03013290
TG14_0_18_2_18_2	-0.232093	-5.35181e-17	-1.23303	0.217881	0.217881	-5.03412	PGCd - GFDd	non-DE	TG(14:0/18:2/18:2)	TG 50:4	826.705	Glycerolipids [GL]	Triradylglycerols [GL03]	Triacylglycerols [GL0301]	TG	GL	50	4	NA	NA	NA	NA
PC35_1_2	0.227323	-1.43936e-16	1.21586	0.224353	0.224353	-5.05289	PGCd - GFDd	non-DE	PC(35:1)	PC 35:1	773.593	Glycerophospholipids [GP]	Glycerophosphocholines [GP01]	Diacylglycerophosphocholines [GP0101]	PC	GP	35	1	HMDB0007945	52922324	NA	C00157
TG46_0	-0.226503	-6.75435e-18	-1.19745	0.231443	0.231443	-5.07271	PGCd - GFDd	non-DE	TG(46:0)	TG 46:0	778.705	Glycerolipids [GL]	Triradylglycerols [GL03]	Triacylglycerols [GL0301]	TG	GL	46	0	HMDB0108536	91866971	34074	NA	LMGL03010007
CE20_5	0.221086	1.02829e-16	1.19491	0.232432	0.232432	-5.07542	PGCd - GFDd	non-DE	CE(20:5)	CE 20:5	670.569	Sterol Lipids [ST]	Sterols [ST01]	Steryl esters [ST0102]	CE	ST	20	5	HMDB06731	10372299	84969	NA
TG16_0_16_0_16_0	-0.225009	-2.48305e-17	-1.18779	0.235223	0.235223	-5.08299	PGCd - GFDd	non-DE	TG(16:0/16:0/16:0)	TG 48:0	806.736	Glycerolipids [GL]	Triradylglycerols [GL03]	Triacylglycerols [GL0301]	TG	GL	48	0	HMDB0005356	11147	77393	NA	LMGL03010001
TG54_5_1	-0.222132	-7.23601e-17	-1.18465	0.236462	0.236462	-5.08631	PGCd - GFDd	non-DE	TG(54:5)	TG 54:5	880.752	Glycerolipids [GL]	Triradylglycerols [GL03]	Triacylglycerols [GL0301]	TG	GL	54	5		9544433			LMGL03010470
TG47_2	-0.222338	2.58732e-17	-1.17904	0.23869	0.23869	-5.09224	PGCd - GFDd	non-DE	TG(47:2)	TG 47:2	788.689	Glycerolipids [GL]	Triradylglycerols [GL03]	Triacylglycerols [GL0301]	TG	GL	47	2	NA	NA	NA	NA	LMGL03013203
TG50_1_2	-0.220545	-3.33288e-17	-1.17885	0.238764	0.238764	-5.09243	PGCd - GFDd	non-DE	TG(50:1)	TG 50:1	832.752	Glycerolipids [GL]	Triradylglycerols [GL03]	Triacylglycerols [GL0301]	TG	GL	50	1	HMDB05360	25240460	NA	C00422	LMGL03010006
TG51_4	-0.219107	-7.63832e-17	-1.17066	0.242042	0.242042	-5.10103	PGCd - GFDd	non-DE	TG(51:4)	TG 51:4	840.721	Glycerolipids [GL]	Triradylglycerols [GL03]	Triacylglycerols [GL0301]	TG	GL	51	4	NA	NA	NA	NA	LMGL03012907
TG18_2_18_1_18_1	-0.218855	-6.25239e-17	-1.17037	0.242156	0.242156	-5.10132	PGCd - GFDd	non-DE	TG(18:2/18:1/18:1)	TG 54:4	882.768	Glycerolipids [GL]	Triradylglycerols [GL03]	Triacylglycerols [GL0301]	TG	GL	54	4	HMDB05455	25240371	NA	C00422	LMGL03010288
TG18_1_12_0_18_1_or_TG18_2_16_0_14_0	-0.219876	-7.82471e-17	-1.16631	0.243794	0.243794	-5.10556	PGCd - GFDd	non-DE	TG(18:1/12:0/18:1) or TG(18:2/16:0/14:0)	TG 48:2	802.705	Glycerolipids [GL]	Triradylglycerols [GL03]	Triacylglycerols [GL0301]	TG	GL	48	2	NA	NA	NA	NA	LMGL03012670
TG50_3	-0.21879	-8.83509e-17	-1.16365	0.244869	0.244869	-5.10832	PGCd - GFDd	non-DE	TG(50:3)	TG 50:3	828.721	Glycerolipids [GL]	Triradylglycerols [GL03]	Triacylglycerols [GL0301]	TG	GL	50	3	NA	NA	NA	NA	LMGL03014748
PI_38_3	0.217435	-3.3661e-17	1.16038	0.246197	0.246197	-5.11172	PGCd - GFDd	non-DE	PI (38:3)	PI 38:3	888.573	Glycerophospholipids [GP]	Glycerophosphoinositols [GP06]	Diacylglycerophosphoinositols [GP0601]	PI	GP	38	3	HMDB0009814	52928308	88580	NA	LMGP06010855
TG56_4_2	-0.218159	5.2743e-17	-1.15817	0.247096	0.247096	-5.114	PGCd - GFDd	non-DE	TG(56:4)	TG 56:4	910.799	Glycerolipids [GL]	Triradylglycerols [GL03]	Triacylglycerols [GL0301]	TG	GL	56	4		9544593			LMGL03010631
TG51_2_2	-0.21766	3.54326e-17	-1.1575	0.247372	0.247372	-5.1147	PGCd - GFDd	non-DE	TG(51:2)	TG 51:2	844.752	Glycerolipids [GL]	Triradylglycerols [GL03]	Triacylglycerols [GL0301]	TG	GL	51	2	NA	NA	NA	NA	LMGL03010048
TG50_2	-0.21632	4.97164e-17	-1.15746	0.247387	0.247387	-5.11474	PGCd - GFDd	non-DE	TG(50:2)	TG 50:2	830.736	Glycerolipids [GL]	Triradylglycerols [GL03]	Triacylglycerols [GL0301]	TG	GL	50	2	HMDB05362	25240356	NA	C00422	LMGL03010044
PC38_1	0.215013	2.25699e-17	1.15702	0.247567	0.247567	-5.1152	PGCd - GFDd	non-DE	PC(38:1)	PC 38:1	815.64	Glycerophospholipids [GP]	Glycerophosphocholines [GP01]	Diacylglycerophosphocholines [GP0101]	PC	GP	38	1	HMDB0007894	24778643	NA	C00157
TG51_1	-0.21742	-2.6736e-17	-1.1468	0.251763	0.251763	-5.1257	PGCd - GFDd	non-DE	TG(51:1)	TG 51:1	846.768	Glycerolipids [GL]	Triradylglycerols [GL03]	Triacylglycerols [GL0301]	TG	GL	51	1	NA	NA	NA	NA	LMGL03014645
TG18_1_18_2_18_2_1	-0.214631	-1.16263e-17	-1.14648	0.251898	0.251898	-5.12603	PGCd - GFDd	non-DE	TG(18:1/18:2/18:2)	TG 54:5	880.752	Glycerolipids [GL]	Triradylglycerols [GL03]	Triacylglycerols [GL0301]	TG	GL	54	5	HMDB05461	25240373	NA	C00422	LMGL03010327
TG54_2	-0.214583	-2.6939e-17	-1.14361	0.253084	0.253084	-5.12896	PGCd - GFDd	non-DE	TG(54:2)	TG 54:2	886.799	Glycerolipids [GL]	Triradylglycerols [GL03]	Triacylglycerols [GL0301]	TG	GL	54	2	NA	56936594	NA	NA	LMGL03012800
LPC22_5	0.212748	6.61594e-18	1.13777	0.255514	0.255514	-5.13491	PGCd - GFDd	non-DE	LPC(22:5)	LPC 22:5	569.348	Glycerophospholipids [GP]	Glycerophosphocholines [GP01]	Monoacylglycerophosphocholines [GP0105]	LPC	GP	22	5	HMDB0010402	53480473	74348	C04230
TG48_1	-0.213114	5.65446e-17	-1.13587	0.25631	0.25631	-5.13684	PGCd - GFDd	non-DE	TG(48:1)	TG 48:1	804.721	Glycerolipids [GL]	Triradylglycerols [GL03]	Triacylglycerols [GL0301]	TG	GL	48	1	NA	NA	NA	NA	LMGL03013232
PC38_4_1	0.215071	2.00785e-17	1.13211	0.257884	0.257884	-5.14064	PGCd - GFDd	non-DE	PC(38:4)	PC 38:4	809.593	Glycerophospholipids [GP]	Glycerophosphocholines [GP01]	Diacylglycerophosphocholines [GP0101]	PC	GP	38	4	HMDB0007988	24778732	NA	C00157
TG47_1	-0.210386	-2.75341e-17	-1.11769	0.263991	0.263991	-5.15512	PGCd - GFDd	non-DE	TG(47:1)	TG 47:1	790.705	Glycerolipids [GL]	Triradylglycerols [GL03]	Triacylglycerols [GL0301]	TG	GL	47	1	NA	NA	NA	NA	LMGL03013202
PC42_8_1	0.209226	2.95272e-17	1.11005	0.267268	0.267268	-5.16272	PGCd - GFDd	non-DE	PC(42:8)	PC 42:8	857.593	Glycerophospholipids [GP]	Glycerophosphocholines [GP01]	Diacylglycerophosphocholines [GP0101]	PC	GP	42	8	HMDB0008354	10854909	NA	C00157
TG14_0_18_1_18_1	-0.206712	5.85008e-18	-1.10271	0.270444	0.270444	-5.16997	PGCd - GFDd	non-DE	TG(14:0/18:1/18:1)	TG 50:2	830.736	Glycerolipids [GL]	Triradylglycerols [GL03]	Triacylglycerols [GL0301]	TG	GL	50	2	HMDB0062639	56936586	109146	NA
LPC16_0	0.203681	2.54543e-16	1.08623	0.277665	0.277665	-5.18608	PGCd - GFDd	non-DE	LPC(16:0)	LPC 16:0	495.332	Glycerophospholipids [GP]	Glycerophosphocholines [GP01]	Monoacylglycerophosphocholines [GP0105]	LPC	GP	16	0	HMDB0240262	15061532	76078	NA
TG14_0_16_0_18_1	-0.20401	1.28351e-17	-1.08355	0.27885	0.27885	-5.18867	PGCd - GFDd	non-DE	TG(14:0/16:0/18:1)	TG 48:1	804.721	Glycerolipids [GL]	Triradylglycerols [GL03]	Triacylglycerols [GL0301]	TG	GL	48	1	NA	NA	NA	NA	LMGL03013260
SMd33_1	0.202504	-5.55112e-17	1.08341	0.278911	0.278911	-5.18881	PGCd - GFDd	non-DE	SM(d33:1)	SM 33:1;O2	688.552	Sphingolipids [SP]	Phosphosphingolipids [SP03]	Ceramide phosphocholines (sphingomyelins) [SP0301]	SM	SP	33	1	NA	52931139	64485	NA	LMSP03010038
TG18_1_18_1_16_0	-0.201069	-6.38895e-17	-1.07889	0.280923	0.280923	-5.19318	PGCd - GFDd	non-DE	TG(18:1/18:1/16:0)	TG 52:2	858.768	Glycerolipids [GL]	Triradylglycerols [GL03]	Triacylglycerols [GL0301]	TG	GL	52	2	HMDB05382	25240174	NA	C00422	LMGL03010100
TG53_3	-0.201688	7.12159e-17	-1.07875	0.280985	0.280985	-5.19331	PGCd - GFDd	non-DE	TG(53:3)	TG 53:3	870.768	Glycerolipids [GL]	Triradylglycerols [GL03]	Triacylglycerols [GL0301]	TG	GL	53	3	NA	56939519	NA	NA	LMGL03015737
PI18_0_20_4	-0.202257	-9.18112e-17	-1.07313	0.283494	0.283494	-5.1987	PGCd - GFDd	non-DE	PI(18:0/20:4)	PI 38:4	886.557	Glycerophospholipids [GP]	Glycerophosphoinositols [GP06]	Diacylglycerophosphoinositols [GP0601]	PI	GP	38	4	HMDB0009815	42607491	84153	NA	LMGP06010010
TG52_6_1	-0.202622	-7.49899e-17	-1.07265	0.283713	0.283713	-5.19917	PGCd - GFDd	non-DE	TG(52:6)	TG 52:6	850.705	Glycerolipids [GL]	Triradylglycerols [GL03]	Triacylglycerols [GL0301]	TG	GL	52	6	NA	56939514	NA	NA	LMGL03015732
PCO_36_4	-0.199988	-1.82423e-17	-1.06596	0.286725	0.286725	-5.20556	PGCd - GFDd	non-DE	PC(O-36:4)	PC O-36:4	767.583	Glycerophospholipids [GP]	Glycerophosphocholines [GP01]	1-alkyl,2-acylglycerophosphocholines [GP0102]	PC O-	GP	36	4	NA	NA	NA	NA
TG53_2_2	-0.198451	9.8178e-18	-1.0592	0.289789	0.289789	-5.21197	PGCd - GFDd	non-DE	TG(53:2)	TG 53:2	872.783	Glycerolipids [GL]	Triradylglycerols [GL03]	Triacylglycerols [GL0301]	TG	GL	53	2	NA	56938649	NA	NA	LMGL03014860
TG16_0_16_0_12_0	-0.198962	-4.26115e-17	-1.05192	0.293113	0.293113	-5.21882	PGCd - GFDd	non-DE	TG(16:0/16:0/12:0)	TG 44:0	750.674	Glycerolipids [GL]	Triradylglycerols [GL03]	Triacylglycerols [GL0301]	TG	GL	44	0	HMDB0103646	NA	NA	NA
TG48_4_2	0.200249	-4.2187e-17	1.04976	0.294108	0.294108	-5.22086	PGCd - GFDd	non-DE	TG(48:4)	TG 48:4	798.674	Glycerolipids [GL]	Triradylglycerols [GL03]	Triacylglycerols [GL0301]	TG	GL	48	4	NA	NA	NA	NA	LMGL03012719
TG53_4	-0.195959	-1.11816e-16	-1.04847	0.294701	0.294701	-5.22207	PGCd - GFDd	non-DE	TG(53:4)	TG 53:4	868.752	Glycerolipids [GL]	Triradylglycerols [GL03]	Triacylglycerols [GL0301]	TG	GL	53	4	NA	56937354	NA	NA	LMGL03013564
TG50_5_1	-0.196071	-2.66114e-17	-1.04322	0.297122	0.297122	-5.22696	PGCd - GFDd	non-DE	TG(50:5)	TG 50:5	824.689	Glycerolipids [GL]	Triradylglycerols [GL03]	Triacylglycerols [GL0301]	TG	GL	50	5	NA	NA	NA	NA	LMGL03015708
TG16_0_18_2_18_3	-0.19408	-5.44223e-17	-1.03617	0.300396	0.300396	-5.23351	PGCd - GFDd	non-DE	TG(16:0/18:2/18:3)	TG 52:5	852.721	Glycerolipids [GL]	Triradylglycerols [GL03]	Triacylglycerols [GL0301]	TG	GL	52	5	NA	NA	NA	NA	LMGL03015731
TG54_3	-0.193274	1.27115e-16	-1.03537	0.300769	0.300769	-5.23425	PGCd - GFDd	non-DE	TG(54:3)	TG 54:3	884.783	Glycerolipids [GL]	Triradylglycerols [GL03]	Triacylglycerols [GL0301]	TG	GL	54	3	HMDB0045871	9544227	90069	NA	LMGL03010263
TG16_1_18_1_12_0	-0.193681	3.80901e-17	-1.02523	0.305526	0.305526	-5.24358	PGCd - GFDd	non-DE	TG(16:1/18:1/12:0)	TG 46:2	774.674	Glycerolipids [GL]	Triradylglycerols [GL03]	Triacylglycerols [GL0301]	TG	GL	46	2	NA	NA	NA	NA	LMGL03013351
LPC14_0	0.190915	-7.54051e-17	1.01518	0.310288	0.310288	-5.25273	PGCd - GFDd	non-DE	LPC(14:0)	LPC 14:0	467.301	Glycerophospholipids [GP]	Glycerophosphocholines [GP01]	Monoacylglycerophosphocholines [GP0105]	LPC	GP	14	0	HMDB0010379	460604	NA	C04230
PC37_5	0.187748	1.28923e-16	1.01118	0.312199	0.312199	-5.25636	PGCd - GFDd	non-DE	PC(37:5)	PC 37:5	793.562	Glycerophospholipids [GP]	Glycerophosphocholines [GP01]	Diacylglycerophosphocholines [GP0101]	PC	GP	37	5	NA	NA	NA	NA
PC37_3_3	0.185324	-1.59198e-16	0.992458	0.321237	0.321237	-5.2731	PGCd - GFDd	non-DE	PC(37:3)	PC 37:3	797.593	Glycerophospholipids [GP]	Glycerophosphocholines [GP01]	Diacylglycerophosphocholines [GP0101]	PC	GP	37	3	NA	NA	NA	NA
TG58_10_1	-0.184839	-5.7209e-18	-0.988461	0.323189	0.323189	-5.27664	PGCd - GFDd	non-DE	TG(58:10)	TG 58:10	926.736	Glycerolipids [GL]	Triradylglycerols [GL03]	Triacylglycerols [GL0301]	TG	GL	58	10	HMDB0053875	56936898	NA	NA	LMGL03013108
PCO_38_5_2	0.186444	5.9645e-17	0.980253	0.327221	0.327221	-5.28385	PGCd - GFDd	non-DE	PC(O-38:5)	PC O-38:5	793.599	Glycerophospholipids [GP]	Glycerophosphocholines [GP01]	1-(1Z-alkenyl),2-acylglycerophosphocholines [GP0103]	PC O-	GP	38	5	HMDB0011253	24779390	NA	NA
TG51_3_2	-0.18332	1.19585e-17	-0.97933	0.327676	0.327676	-5.28466	PGCd - GFDd	non-DE	TG(51:3)	TG 51:3	842.736	Glycerolipids [GL]	Triradylglycerols [GL03]	Triacylglycerols [GL0301]	TG	GL	51	3	NA	NA	NA	NA	LMGL03010055
X9_decenoylcarnitine_C10_1_Car	0.184	-9.24202e-17	0.977216	0.32872	0.32872	-5.28651	PGCd - GFDd	non-DE	9-decenoylcarnitine (C10:1-Car)	CAR 10:1	313.225	Fatty Acyls [FA]	Fatty esters [FA07]	Fatty acyl carnitines [FA0707]	Car	FA	10	1	HMDB0013205	53481651	NA	NA
SMd18_2_18_1	-0.183833	7.91421e-17	-0.974678	0.329978	0.329978	-5.28872	PGCd - GFDd	non-DE	SM(d18:2/18:1)	SM 36:3;O2	726.568	Sphingolipids [SP]	Phosphosphingolipids [SP03]	Ceramide phosphocholines (sphingomyelins) [SP0301]	SM	SP	36	3	NA	52931155	105799	NA	LMSP03010047
Cerd18_1_24_0	0.181332	1.5177e-16	0.974025	0.330302	0.330302	-5.28929	PGCd - GFDd	non-DE	Cer(d18:1/24:0)	Cer 42:1;O2	649.637	Sphingolipids [SP]	Ceramides [SP02]	N-acylsphingosines (ceramides) [SP0201]	Cer	SP	42	1	HMDB0004956	5283571	72965	C00195
Cerd40_1	0.180175	5.17372e-17	0.966966	0.333817	0.333817	-5.29541	PGCd - GFDd	non-DE	Cer(d40:1)	Cer 40:1;O2	621.606	Sphingolipids [SP]	Ceramides [SP02]	N-acylsphingosines (ceramides) [SP0201]	Cer	SP	40	1	NA	NA	NA	NA
PC35_2	-0.182921	-1.27336e-16	-0.966441	0.334079	0.334079	-5.29586	PGCd - GFDd	non-DE	PC(35:2)	PC 35:2	771.578	Glycerophospholipids [GP]	Glycerophosphocholines [GP01]	Diacylglycerophosphocholines [GP0101]	PC	GP	35	2	HMDB0007946	52922326	NA	C00157
PE18_1_18_2	-0.1797	-1.95765e-16	-0.952114	0.341291	0.341291	-5.30814	PGCd - GFDd	non-DE	PE(18:1/18:2)	PE 36:3	741.531	Glycerophospholipids [GP]	Glycerophosphoethanolamines [GP02]	Diacylglycerophosphoethanolamines [GP0201]	PE	GP	36	3	HMDB0009060	9546753	NA	C00350	LMGP02010048
TG58_9	-0.177113	1.5834e-17	-0.950382	0.342169	0.342169	-5.30961	PGCd - GFDd	non-DE	TG(58:9)	TG 58:9	928.752	Glycerolipids [GL]	Triradylglycerols [GL03]	Triacylglycerols [GL0301]	TG	GL	58	9	HMDB0053863	56940390	NA	NA	LMGL03016608
TG56_4_1	-0.177672	4.90705e-17	-0.945476	0.344666	0.344666	-5.31376	PGCd - GFDd	non-DE	TG(56:4)	TG 56:4	910.799	Glycerolipids [GL]	Triradylglycerols [GL03]	Triacylglycerols [GL0301]	TG	GL	56	4		9544593			LMGL03010631
LPC18_0	0.174548	1.25675e-16	0.93678	0.349119	0.349119	-5.32107	PGCd - GFDd	non-DE	LPC(18:0)	LPC 18:0	523.364	Glycerophospholipids [GP]	Glycerophosphocholines [GP01]	Monoacylglycerophosphocholines [GP0105]	LPC	GP	18	0	HMDB0010384	497299	NA	C04230
PC42_5	0.175788	2.39909e-17	0.934155	0.350471	0.350471	-5.32326	PGCd - GFDd	non-DE	PC(42:5)	PC 42:5	863.64	Glycerophospholipids [GP]	Glycerophosphocholines [GP01]	Diacylglycerophosphocholines [GP0101]	PC	GP	42	5	HMDB0008287	24779052	NA	C00157
TG18_1_18_1_18_1	-0.173623	9.04086e-17	-0.928958	0.353156	0.353156	-5.32759	PGCd - GFDd	non-DE	TG(18:1/18:1/18:1)	TG 54:3	884.783	Glycerolipids [GL]	Triradylglycerols [GL03]	Triacylglycerols [GL0301]	TG	GL	54	3	HMDB0005453	5497163	53753	NA	LMGL03010250
HexCerd18_1_22_0	0.172627	-1.91115e-16	0.92769	0.353813	0.353813	-5.32864	PGCd - GFDd	non-DE	HexCer(d18:1/22:0)	HexCer 40:1;O2	783.659	Sphingolipids [SP]	Neutral glycosphingolipids [SP05]	Simple Glc series [SP0501]	Cer	SP	40	1	NA	NA	NA	NA	LMSP0501AA07
LPC22_6	0.171298	-6.06784e-17	0.925309	0.355049	0.355049	-5.33061	PGCd - GFDd	non-DE	LPC(22:6)	LPC 22:6	567.332	Glycerophospholipids [GP]	Glycerophosphocholines [GP01]	Monoacylglycerophosphocholines [GP0105]	LPC	GP	22	6	HMDB0010404	10415542	73873	C04230
PC38_3_2	0.173878	3.91236e-17	0.923837	0.355815	0.355815	-5.33182	PGCd - GFDd	non-DE	PC(38:3)	PC 38:3	811.609	Glycerophospholipids [GP]	Glycerophosphocholines [GP01]	Diacylglycerophosphocholines [GP0101]	PC	GP	38	3	HMDB0008020	52922473	NA	C00157
TG52_2	-0.169789	2.03184e-16	-0.910423	0.362839	0.362839	-5.34281	PGCd - GFDd	non-DE	TG(52:2)	TG 52:2	858.768	Glycerolipids [GL]	Triradylglycerols [GL03]	Triacylglycerols [GL0301]	TG	GL	52	2	NA	NA	NA	NA	LMGL03010115
Cerd18_1_18_0	0.168982	-2.40647e-17	0.905034	0.365686	0.365686	-5.34718	PGCd - GFDd	non-DE	Cer(d18:1/18:0)	Cer 36:1;O2	565.543	Sphingolipids [SP]	Ceramides [SP02]	N-acylsphingosines (ceramides) [SP0201]	Cer	SP	36	1	HMDB0004950	5283565	72961	C00195
TG52_0_2	-0.170395	1.08143e-17	-0.893419	0.371868	0.371868	-5.35651	PGCd - GFDd	non-DE	TG(52:0)	TG 52:0	862.799	Glycerolipids [GL]	Triradylglycerols [GL03]	Triacylglycerols [GL0301]	TG	GL	52	0	HMDB0108596	545690	109896	NA	LMGL03010069
TG56_2	-0.167475	2.38063e-17	-0.892779	0.37221	0.37221	-5.35702	PGCd - GFDd	non-DE	TG(56:2)	TG 56:2	914.83	Glycerolipids [GL]	Triradylglycerols [GL03]	Triacylglycerols [GL0301]	TG	GL	56	2		9544398			LMGL03010435
PC36_4_4	0.168238	-6.24316e-17	0.885843	0.375935	0.375935	-5.36253	PGCd - GFDd	non-DE	PC(36:4)	PC 36:4	781.562	Glycerophospholipids [GP]	Glycerophosphocholines [GP01]	Diacylglycerophosphocholines [GP0101]	PC	GP	36	4	HMDB0007889	52922238	NA	C00157
PE18_0_20_4	-0.165447	-7.70291e-17	-0.882726	0.377616	0.377616	-5.36499	PGCd - GFDd	non-DE	PE(18:0/20:4)	PE 38:4	767.547	Glycerophospholipids [GP]	Glycerophosphoethanolamines [GP02]	Diacylglycerophosphoethanolamines [GP0201]	PE	GP	38	5	HMDB0009003	5289133	NA	C00350	LMGP02010118
Cerd42_1	0.164148	-1.36397e-16	0.882126	0.377941	0.377941	-5.36547	PGCd - GFDd	non-DE	Cer(d42:1)	Cer 42:1;O2	649.637	Sphingolipids [SP]	Ceramides [SP02]	N-acylsphingosines (ceramides) [SP0201]	Cer	SP	42	1	NA	NA	NA	NA
PEP_16_0_22_6	0.159743	-6.51536e-17	0.862533	0.388621	0.388621	-5.38073	PGCd - GFDd	non-DE	PE(P-16:0/22:6)	PE O-38:7	747.52	Glycerophospholipids [GP]	Glycerophosphoethanolamines [GP02]	1-(1Z-alkenyl),2-acylglycerophosphoethanolamines [GP0203]	PE O-	GP	38	7	HMDB0005780	5283497	NA	C00350	LMGP02030001
PC37_4	-0.162552	-2.13703e-17	-0.859621	0.390223	0.390223	-5.38297	PGCd - GFDd	non-DE	PC(37:4)	PC 37:4	795.578	Glycerophospholipids [GP]	Glycerophosphocholines [GP01]	Diacylglycerophosphocholines [GP0101]	PC	GP	37	4	HMDB0007955	52922340	NA	C00157
TGO_52_2_or_TGP_52_1	0.159433	1.03493e-16	0.853318	0.393707	0.393707	-5.3878	PGCd - GFDd	non-DE	TG(O-52:2) or TG(P-52:1)	TG 52:2	858.768	Glycerolipids [GL]	Triradylglycerols [GL03]	Triacylglycerols [GL0301]	TG	GL	52	2		9544051			LMGL03010084
TG52_0_1	-0.160369	-4.44015e-17	-0.846366	0.39757	0.39757	-5.39307	PGCd - GFDd	non-DE	TG(52:0)	TG 52:0	862.799	Glycerolipids [GL]	Triradylglycerols [GL03]	Triacylglycerols [GL0301]	TG	GL	52	0	HMDB0108596	545690	109896	NA	LMGL03010069
TG52_5	-0.157584	-3.70566e-17	-0.841521	0.400276	0.400276	-5.39673	PGCd - GFDd	non-DE	TG(52:5)	TG 52:5	852.721	Glycerolipids [GL]	Triradylglycerols [GL03]	Triacylglycerols [GL0301]	TG	GL	52	5	NA	9544151	90494	NA	LMGL03010186
TG52_4_2	0.160802	-1.04822e-17	0.840579	0.400804	0.400804	-5.39744	PGCd - GFDd	non-DE	TG(52:4)	TG 52:4	854.736	Glycerolipids [GL]	Triradylglycerols [GL03]	Triacylglycerols [GL0301]	TG	GL	52	4	HMDB05363	9544125	89756	C00422	LMGL03010160
Cerd18_1_23_0	0.155438	1.82499e-16	0.836575	0.40305	0.40305	-5.40043	PGCd - GFDd	non-DE	Cer(d18:1/23:0)	Cer 41:1;O2	635.622	Sphingolipids [SP]	Ceramides [SP02]	N-acylsphingosines (ceramides) [SP0201]	Cer	SP	41	1	HMDB0000950	52931115	84372	NA
Cerd18_1_22_0	0.1557	4.30175e-17	0.835423	0.403698	0.403698	-5.4013	PGCd - GFDd	non-DE	Cer(d18:1/22:0)	Cer 40:1;O2	621.606	Sphingolipids [SP]	Ceramides [SP02]	N-acylsphingosines (ceramides) [SP0201]	Cer	SP	40	1	HMDB0004952	5283567	72966	C00195
CE20_4	0.155727	1.96577e-16	0.82977	0.406886	0.406886	-5.4055	PGCd - GFDd	non-DE	CE(20:4)	CE 20:4	672.585	Sterol Lipids [ST]	Sterols [ST01]	Steryl esters [ST0102]	CE	ST	20	4	HMDB06726	6479222	NA	C02530
TG54_1	-0.15771	1.13218e-17	-0.829343	0.407127	0.407127	-5.40582	PGCd - GFDd	non-DE	TG(54:1)	TG 54:1	888.815	Glycerolipids [GL]	Triradylglycerols [GL03]	Triacylglycerols [GL0301]	TG	GL	54	1	NA	9544250	NA	NA	LMGL03010286
TG54_4_2	-0.159231	-2.77279e-17	-0.828801	0.407433	0.407433	-5.40622	PGCd - GFDd	non-DE	TG(54:4)	TG 54:4	882.768	Glycerolipids [GL]	Triradylglycerols [GL03]	Triacylglycerols [GL0301]	TG	GL	54	4	NA	56936595	90494	NA	LMGL03012801
TG54_5_2	-0.152646	3.224e-17	-0.823347	0.410525	0.410525	-5.41024	PGCd - GFDd	non-DE	TG(54:5)	TG 54:5	880.752	Glycerolipids [GL]	Triradylglycerols [GL03]	Triacylglycerols [GL0301]	TG	GL	54	5		9544433			LMGL03010470
LacCerd18_1_16_0	0.153977	-4.07845e-17	0.82173	0.411445	0.411445	-5.41143	PGCd - GFDd	non-DE	LacCer(d18:1/16:0)	Hex2Cer 34:1;O2	861.618	Sphingolipids [SP]	Neutral glycosphingolipids [SP05]	Simple Glc series [SP0501]	Cer	SP	34	1	NA	NA	NA	NA	LMSP0501AB03
TG18_1_18_2_18_2_2	-0.152744	2.48121e-17	-0.820076	0.412386	0.412386	-5.41264	PGCd - GFDd	non-DE	TG(18:1/18:2/18:2)	TG 54:5	880.752	Glycerolipids [GL]	Triradylglycerols [GL03]	Triacylglycerols [GL0301]	TG	GL	54	5	HMDB05461	25240373	NA	C00422	LMGL03010327
PC38_4_2	0.152251	-1.89546e-16	0.811837	0.417097	0.417097	-5.41865	PGCd - GFDd	non-DE	PC(38:4)	PC 38:4	809.593	Glycerophospholipids [GP]	Glycerophosphocholines [GP01]	Diacylglycerophosphocholines [GP0101]	PC	GP	38	4	HMDB0007988	24778732	NA	C00157
PC36_2_2	-0.150469	-3.85976e-16	-0.806155	0.420363	0.420363	-5.42276	PGCd - GFDd	non-DE	PC(36:2)	PC 36:2	785.593	Glycerophospholipids [GP]	Glycerophosphocholines [GP01]	Diacylglycerophosphocholines [GP0101]	PC	GP	36	2	HMDB0007888	52922236	NA	C00157
PC39_0	0.147563	-2.9828e-16	0.789275	0.430156	0.430156	-5.43479	PGCd - GFDd	non-DE	PC(39:0)	PC 39:0	831.672	Glycerophospholipids [GP]	Glycerophosphocholines [GP01]	Diacylglycerophosphocholines [GP0101]	PC	GP	39	0	NA	NA	NA	NA
PCO_34_2	-0.146798	-1.32693e-16	-0.782291	0.434246	0.434246	-5.43969	PGCd - GFDd	non-DE	PC(O-34:2)	PC O-34:2	743.583	Glycerophospholipids [GP]	Glycerophosphocholines [GP01]	1-(1Z-alkenyl),2-acylglycerophosphocholines [GP0103]	PC O-	GP	34	2	HMDB0011209	53480679	NA	NA
PC36_1	0.145821	-2.06026e-16	0.779418	0.435935	0.435935	-5.44169	PGCd - GFDd	non-DE	PC(36:1)	PC 36:1	787.609	Glycerophospholipids [GP]	Glycerophosphocholines [GP01]	Diacylglycerophosphocholines [GP0101]	PC	GP	36	1	HMDB0007887	53478609	NA	C00157
PC40_6_1	0.144995	-1.58441e-16	0.775487	0.438252	0.438252	-5.44442	PGCd - GFDd	non-DE	PC(40:6)	PC 40:6	833.593	Glycerophospholipids [GP]	Glycerophosphocholines [GP01]	Diacylglycerophosphocholines [GP0101]	PC	GP	40	6	HMDB0008057	24778876	NA	C00157
PEO_16_0_18_1	0.143499	2.90308e-16	0.766101	0.443814	0.443814	-5.45089	PGCd - GFDd	non-DE	PE(O-16:0/18:1)	PE O-34:1	703.552	Glycerophospholipids [GP]	Glycerophosphoethanolamines [GP02]	1-alkyl,2-acylglycerophosphoethanolamines [GP0202]	PE O-	GP	34	1	HMDB0011157	42607455	NA	NA	LMGP02020018
PC39_6_2	0.141899	2.43599e-18	0.765062	0.444432	0.444432	-5.4516	PGCd - GFDd	non-DE	PC(39:6)	PC 39:6	819.578	Glycerophospholipids [GP]	Glycerophosphocholines [GP01]	Diacylglycerophosphocholines [GP0101]	PC	GP	39	6	NA	NA	NA	NA
TG56_3_2	-0.142299	2.44614e-17	-0.759833	0.44755	0.44755	-5.45516	PGCd - GFDd	non-DE	TG(56:3)	TG 56:3	912.815	Glycerolipids [GL]	Triradylglycerols [GL03]	Triacylglycerols [GL0301]	TG	GL	56	3		9544594			LMGL03010632
PS41_4_1	-0.144678	-1.03936e-16	-0.753917	0.451093	0.451093	-5.45916	PGCd - GFDd	non-DE	PS(41:4)	PS 41:4	853.583	Glycerophospholipids [GP]	Glycerophosphoserines [GP03]	Diacylglycerophosphoserines [GP0301]	PS	GP	41	4	NA	52925588	90494	NA	LMGP03010478
PC36_5_3	0.139138	9.16451e-17	0.750223	0.453314	0.453314	-5.46164	PGCd - GFDd	non-DE	PC(36:5)	PC 36:5	779.547	Glycerophospholipids [GP]	Glycerophosphocholines [GP01]	Diacylglycerophosphocholines [GP0101]	PC	GP	36	5	HMDB0007890	53478611	NA	C00157
PC42_8_2	0.138124	-4.19748e-17	0.735022	0.462514	0.462514	-5.47173	PGCd - GFDd	non-DE	PC(42:8)	PC 42:8	857.593	Glycerophospholipids [GP]	Glycerophosphocholines [GP01]	Diacylglycerophosphocholines [GP0101]	PC	GP	42	8	HMDB0008354	10854909	NA	C00157
PC16_0_16_0	0.136611	-1.8986e-16	0.730306	0.46539	0.46539	-5.47482	PGCd - GFDd	non-DE	PC(16:0/16:0)	PC 32:0	733.562	Glycerophospholipids [GP]	Glycerophosphocholines [GP01]	Diacylglycerophosphocholines [GP0101]	PC	GP	32	0	HMDB0000564	452110	72999	C00157
PC36_3_1	-0.13598	-1.35087e-17	-0.728687	0.46638	0.46638	-5.47587	PGCd - GFDd	non-DE	PC(36:3)	PC 36:3	783.578	Glycerophospholipids [GP]	Glycerophosphocholines [GP01]	Diacylglycerophosphocholines [GP0101]	PC	GP	36	3	HMDB0007921	52922294	NA	C00157
PC33_1	0.135995	-1.6848e-16	0.72594	0.468061	0.468061	-5.47766	PGCd - GFDd	non-DE	PC(33:1)	PC 33:1	745.562	Glycerophospholipids [GP]	Glycerophosphocholines [GP01]	Diacylglycerophosphocholines [GP0101]	PC	GP	33	1	HMDB0007938	24778662	NA	C00157
TG18_1_18_1_22_6	-0.130811	3.61339e-17	-0.706418	0.480108	0.480108	-5.49015	PGCd - GFDd	non-DE	TG(18:1/18:1/22:6)	TG 58:8	930.768	Glycerolipids [GL]	Triradylglycerols [GL03]	Triacylglycerols [GL0301]	TG	GL	58	8	HMDB10465	9545350	NA	NA	LMGL03011389
TG54_6_2	-0.130605	2.6556e-17	-0.705563	0.48064	0.48064	-5.49069	PGCd - GFDd	non-DE	TG(54:6)	TG 54:6	878.736	Glycerolipids [GL]	Triradylglycerols [GL03]	Triacylglycerols [GL0301]	TG	GL	54	6		56939929			LMGL03016147
PC34_3_1	-0.13351	-1.72891e-16	-0.705114	0.480919	0.480919	-5.49097	PGCd - GFDd	non-DE	PC(34:3)	PC 34:3	755.547	Glycerophospholipids [GP]	Glycerophosphocholines [GP01]	Diacylglycerophosphocholines [GP0101]	PC	GP	34	3	HMDB0007881	53478605	NA	C00157
TG60_7	-0.131515	-7.37257e-17	-0.702159	0.482759	0.482759	-5.49283	PGCd - GFDd	non-DE	TG(60:7)	TG 60:7	960.815	Glycerolipids [GL]	Triradylglycerols [GL03]	Triacylglycerols [GL0301]	TG	GL	60	7		9545430			LMGL03011469
PCO_36_3_1	0.130801	-2.04845e-16	0.698172	0.485247	0.485247	-5.49533	PGCd - GFDd	non-DE	PC(O-36:3)	PC O-36:3	769.599	Glycerophospholipids [GP]	Glycerophosphocholines [GP01]	1-(1Z-alkenyl),2-acylglycerophosphocholines [GP0103]	PC O-	GP	36	3	HMDB0011217	52923906	NA	NA
PCO_38_6_2	0.127295	8.46508e-17	0.682709	0.494963	0.494963	-5.50487	PGCd - GFDd	non-DE	PC(O-38:6)	PC O-38:6	791.583	Glycerophospholipids [GP]	Glycerophosphocholines [GP01]	1-alkyl,2-acylglycerophosphocholines [GP0102]	PC O-	GP	38	6	HMDB0013409	16759366	1077065	NA
PEO_38_5_or_PEP_38_4	-0.128588	1.4592e-16	-0.680971	0.496062	0.496062	-5.50593	PGCd - GFDd	non-DE	PE(O-38:5) or PE(P-38:4)	PE O-38:5	751.552	Glycerophospholipids [GP]	Glycerophosphoethanolamines [GP02]	1-(1Z-alkenyl),2-acylglycerophosphoethanolamines [GP0203]	PE O-	GP	38	5	HMDB0005779	9547058	NA	C00350	LMGP02030003
PCO_34_3_1	0.127263	-3.91236e-17	0.678401	0.497689	0.497689	-5.50749	PGCd - GFDd	non-DE	PC(O-34:3)	PC O-34:3	741.567	Glycerophospholipids [GP]	Glycerophosphocholines [GP01]	1-(1Z-alkenyl),2-acylglycerophosphocholines [GP0103]	PC O-	GP	34	3	HMDB0011211	24779386	84557	NA
PE16_0_18_2	-0.126935	-1.16042e-16	-0.675977	0.499226	0.499226	-5.50895	PGCd - GFDd	non-DE	PE(16:0/18:2)	PE 34:2	715.515	Glycerophospholipids [GP]	Glycerophosphoethanolamines [GP02]	Diacylglycerophosphoethanolamines [GP0201]	PE	GP	34	2	HMDB0008928	9546747	NA	C00350	LMGP02010042
PEP_18_0_22_5_+_PEP_20_1_20_4	-0.126186	-1.42017e-16	-0.673929	0.500527	0.500527	-5.51019	PGCd - GFDd	non-DE	PE(P-18:0/22:5) + PE(P-20:1/20:4)	PE O-40:5	779.583	Glycerophospholipids [GP]	Glycerophosphoethanolamines [GP02]	1-(1Z-alkenyl),2-acylglycerophosphoethanolamines [GP0203]	PE O-	GP	40	5	HMDB0011391	52925094	NA	NA	LMGP02030061
PE16_0_22_6	0.120371	9.95897e-17	0.649151	0.516404	0.516404	-5.52484	PGCd - GFDd	non-DE	PE(16:0/22:6)	PE 38:6	763.515	Glycerophospholipids [GP]	Glycerophosphoethanolamines [GP02]	Diacylglycerophosphoethanolamines [GP0201]	PE	GP	38	6	HMDB0008946	9546799	78261	C00350	LMGP02010095
TG18_2_18_2_18_2_or_TG18_3_18_2_18_1_2	-0.120382	-3.6909e-18	-0.646751	0.517955	0.517955	-5.52623	PGCd - GFDd	non-DE	TG(18:2/18:2/18:2) or TG(18:3/18:2/18:1)	TG 54:6	878.736	Glycerolipids [GL]	Triradylglycerols [GL03]	Triacylglycerols [GL0301]	TG	GL	54	6	HMDB0005474	5322095	75844	C00422	LMGL03010371
PC42_6	0.120341	-4.86184e-17	0.644499	0.519413	0.519413	-5.52753	PGCd - GFDd	non-DE	PC(42:6)	PC 42:6	861.625	Glycerophospholipids [GP]	Glycerophosphocholines [GP01]	Diacylglycerophosphocholines [GP0101]	PC	GP	42	6	HMDB0008288	24779053	NA	C00157
PCO_34_3_NH4_adduct	0.119855	4.2593e-17	0.637754	0.523793	0.523793	-5.53139	PGCd - GFDd	non-DE	PC(O-34:3) NH4 adduct	PC O-34:3	741.567	Glycerophospholipids [GP]	Glycerophosphocholines [GP01]	1-(1Z-alkenyl),2-acylglycerophosphocholines [GP0103]	PC O-	GP	34	3	HMDB0011211	24779386	84557	NA
TG53_5	-0.11958	-3.05791e-17	-0.635521	0.525248	0.525248	-5.53266	PGCd - GFDd	non-DE	TG(53:5)	TG 53:5	866.736	Glycerolipids [GL]	Triradylglycerols [GL03]	Triacylglycerols [GL0301]	TG	GL	53	5	NA	56937355	NA	NA	LMGL03013565
SM40_2	0.117845	2.17551e-16	0.629163	0.529399	0.529399	-5.53625	PGCd - GFDd	non-DE	SM(40:2)	SM 40:2;O2	784.646	Sphingolipids [SP]	Phosphosphingolipids [SP03]	Ceramide phosphocholines (sphingomyelins) [SP0301]	SM	SP	40	2	HMDB0012104	52931203	74533	C00550	LMSP03010072
PCO_32_1	0.116318	3.0353e-17	0.62466	0.53235	0.53235	-5.53878	PGCd - GFDd	non-DE	PC(O-32:1)	PC O-32:1	717.567	Glycerophospholipids [GP]	Glycerophosphocholines [GP01]	1-alkyl,2-acylglycerophosphocholines [GP0102]	PC O-	GP	32	1	HMDB0013404	52923742	NA	NA
PC40_5_2	-0.115989	-4.03046e-17	-0.620532	0.535062	0.535062	-5.54107	PGCd - GFDd	non-DE	PC(40:5)	PC 40:5	835.609	Glycerophospholipids [GP]	Glycerophosphocholines [GP01]	Diacylglycerophosphocholines [GP0101]	PC	GP	40	5	HMDB0008055	24778871	NA	C00157
Cerd18_1_24_1	0.115354	-1.53975e-16	0.619845	0.535515	0.535515	-5.54145	PGCd - GFDd	non-DE	Cer(d18:1/24:1)	FMC-5 18:1;O2/24:1	1019.73	Sphingolipids [SP]	Neutral glycosphingolipids [SP05]	Simple Glc series [SP0501]	Cer	SP	42	2	NA	52931247	NA	NA	LMSP05010036
DG18_1_18_1	-0.114803	2.27913e-17	-0.615733	0.538224	0.538224	-5.54372	PGCd - GFDd	non-DE	DG(18:1/18:1))	CDP-DG 36:2	1005.55	Glycerolipids [GL]	Diradylglycerols [GL02]	Diacylglycerols [GL0201]	DG	GL	36	2	HMDB0006988	24779568	NA	NA	LMGP13010004
TG58_10_2	0.115095	-5.46899e-17	0.614352	0.539136	0.539136	-5.54448	PGCd - GFDd	non-DE	TG(58:10)	TG 58:10	926.736	Glycerolipids [GL]	Triradylglycerols [GL03]	Triacylglycerols [GL0301]	TG	GL	58	10	HMDB0053875	56936898	NA	NA	LMGL03013108
PC32_1	0.114016	7.85331e-17	0.60745	0.543703	0.543703	-5.54825	PGCd - GFDd	non-DE	PC(32:1)	PC 32:1	731.547	Glycerophospholipids [GP]	Glycerophosphocholines [GP01]	Diacylglycerophosphocholines [GP0101]	PC	GP	32	1	HMDB0007872	24778618	NA	C00157
PEP_16_0_20_4	0.112311	1.0388e-16	0.598124	0.549906	0.549906	-5.55328	PGCd - GFDd	non-DE	PE(P-16:0/20:4)	PE O-36:5	723.52	Glycerophospholipids [GP]	Glycerophosphoethanolamines [GP02]	1-(1Z-alkenyl),2-acylglycerophosphoethanolamines [GP0203]	PE O-	GP	36	5	HMDB0011352	52925126	NA	NA	LMGP02030093
DG34_2	-0.111415	-9.1073e-17	-0.596914	0.550712	0.550712	-5.55392	PGCd - GFDd	non-DE	DG(34:2)	DG 34:2	592.507	Glycerolipids [GL]	Diradylglycerols [GL02]	Diacylglycerols [GL0201]	DG	GL	34	2	NA	NA	NA	NA	LMGL02010021
PC18_0_18_0	0.112247	-1.11318e-16	0.596742	0.550827	0.550827	-5.55401	PGCd - GFDd	non-DE	PC(18:0/18:0)	PC 36:0	789.625	Glycerophospholipids [GP]	Glycerophosphocholines [GP01]	Diacylglycerophosphocholines [GP0101]	PC	GP	36	0	HMDB0008036	94190	83718	C00157
PE16_0_20_4	0.109339	-1.15525e-17	0.586134	0.55793	0.55793	-5.55962	PGCd - GFDd	non-DE	PE(16:0/20:4)	PE 36:4	739.515	Glycerophospholipids [GP]	Glycerophosphoethanolamines [GP02]	Diacylglycerophosphoethanolamines [GP0201]	PE	GP	36	4	HMDB0008937	9546800	NA	C00350	LMGP02010096
Cerd18_1_26_0	0.106567	2.19572e-16	0.568254	0.570002	0.570002	-5.56884	PGCd - GFDd	non-DE	Cer(d18:1/26:0)	Cer 44:1;O2	677.669	Sphingolipids [SP]	Ceramides [SP02]	N-acylsphingosines (ceramides) [SP0201]	Cer	SP	44	1	HMDB0004955	5283570	72968	C00195
TG18_2_18_2_18_2_or_TG18_3_18_2_18_1_1	-0.105991	2.76818e-17	-0.564925	0.572263	0.572263	-5.57053	PGCd - GFDd	non-DE	TG(18:2/18:2/18:2) or TG(18:3/18:2/18:1)	TG 54:6	878.736	Glycerolipids [GL]	Triradylglycerols [GL03]	Triacylglycerols [GL0301]	TG	GL	54	6	HMDB0005474	5322095	75844	C00422	LMGL03010371
SMd40_2	-0.105238	-2.52458e-17	-0.563543	0.573203	0.573203	-5.57123	PGCd - GFDd	non-DE	SM(d40:2)	SM 40:2;O2	784.646	Sphingolipids [SP]	Phosphosphingolipids [SP03]	Ceramide phosphocholines (sphingomyelins) [SP0301]	SM	SP	40	2	HMDB0012104	52931203	74533	C00550	LMSP03010072
SMd40_1	0.106198	1.04711e-16	0.562486	0.573923	0.573923	-5.57176	PGCd - GFDd	non-DE	SM(d40:1)	SM 40:1;O2	786.661	Sphingolipids [SP]	Phosphosphingolipids [SP03]	Ceramide phosphocholines (sphingomyelins) [SP0301]	SM	SP	40	1	HMDB0012103	44260125	74532	C00550	LMSP03010006
PC16_0_18_1	0.10523	-3.62963e-16	0.560245	0.575449	0.575449	-5.57288	PGCd - GFDd	non-DE	PC(16:0/18:1)	PC 34:1	759.578	Glycerophospholipids [GP]	Glycerophosphocholines [GP01]	Diacylglycerophosphocholines [GP0101]	PC	GP	34	1	HMDB0007971	24778688	NA	C00157
PCO_38_5_1	-0.104495	-3.97787e-17	-0.560214	0.575471	0.575471	-5.5729	PGCd - GFDd	non-DE	PC(O-38:5)	PC O-38:5	793.599	Glycerophospholipids [GP]	Glycerophosphocholines [GP01]	1-(1Z-alkenyl),2-acylglycerophosphocholines [GP0103]	PC O-	GP	38	5	HMDB0011253	24779390	NA	NA
PC40_5_1	0.103557	-4.1172e-17	0.559989	0.575624	0.575624	-5.57301	PGCd - GFDd	non-DE	PC(40:5)	PC 40:5	835.609	Glycerophospholipids [GP]	Glycerophosphocholines [GP01]	Diacylglycerophosphocholines [GP0101]	PC	GP	40	5	HMDB0008055	24778871	NA	C00157
LPC20_5	0.10489	7.29414e-17	0.556617	0.577925	0.577925	-5.57469	PGCd - GFDd	non-DE	LPC(20:5)	LPC 20:5	541.317	Glycerophospholipids [GP]	Glycerophosphocholines [GP01]	Monoacylglycerophosphocholines [GP0105]	LPC	GP	20	5	HMDB0010397	11757087	NA	C04230
DG36_3	-0.10344	-7.33751e-17	-0.552948	0.580434	0.580434	-5.57651	PGCd - GFDd	non-DE	DG(36:3)	DG 36:3	618.522	Glycerolipids [GL]	Diradylglycerols [GL02]	Diacylglycerols [GL0201]	DG	GL	36	3	HMDB0007219	9543722	NA	C00165	LMGL02010056
TG56_8_2	-0.10277	-1.64891e-17	-0.552242	0.580918	0.580918	-5.57686	PGCd - GFDd	non-DE	TG(56:8)	TG 56:8	902.736	Glycerolipids [GL]	Triradylglycerols [GL03]	Triacylglycerols [GL0301]	TG	GL	56	8	HMDB05392	9544762	NA	C00422	LMGL03010801
Nonanoylcarnitine	0.104134	1.1165e-16	0.552134	0.580992	0.580992	-5.57692	PGCd - GFDd	non-DE	Nonanoylcarnitine	CAR 9:0	301.225	Fatty Acyls [FA]	Fatty esters [FA07]	Fatty acyl carnitines [FA0707]	Car	FA	9	0	HMDB0006320	53477823	84095	NA
PE38_5_1	0.103462	-1.73315e-16	0.550652	0.582007	0.582007	-5.57765	PGCd - GFDd	non-DE	PE(38:5)	PE 38:5	765.531	Glycerophospholipids [GP]	Glycerophosphoethanolamines [GP02]	Diacylglycerophosphoethanolamines [GP0201]	PE	GP	38	5	HMDB0009101	52924373	NA	C00350	LMGP02010672
PI44_4	0.102633	4.67453e-17	0.541855	0.58805	0.58805	-5.58194	PGCd - GFDd	non-DE	PI(44:4)	PI 44:4	970.651	Glycerophospholipids [GP]	Glycerophosphoinositols [GP06]	Diacylglycerophosphoinositols [GP0601]	PI	GP	44	4	NA	52928146	52928146	NA	LMGP06010693
PE16_1e_20_5	0.100502	-2.04476e-17	0.539849	0.589433	0.589433	-5.58291	PGCd - GFDd	non-DE	PE(16:1e/20:5)	PE 36:6	735.484	Glycerophospholipids [GP]	Glycerophosphoethanolamines [GP02]	Diacylglycerophosphoethanolamines [GP0201]	PE	GP	36	4	HMDB0008972	52924236	NA	C00350	LMGP02010533
PCO_40_5_1	0.100702	1.53864e-16	0.538764	0.590181	0.590181	-5.58343	PGCd - GFDd	non-DE	PC(O-40:5)	PC O-40:5	821.63	Glycerophospholipids [GP]	Glycerophosphocholines [GP01]	1-(1Z-alkenyl),2-acylglycerophosphocholines [GP0103]	PC O-	GP	40	5	HMDB0011259	52923974	NA	NA
PC38_4_3	-0.0996274	-1.22519e-16	-0.533993	0.593476	0.593476	-5.58572	PGCd - GFDd	non-DE	PC(38:4)	PC 38:4	809.593	Glycerophospholipids [GP]	Glycerophosphocholines [GP01]	Diacylglycerophosphocholines [GP0101]	PC	GP	38	4	HMDB0007988	24778732	NA	C00157
PC36_5_2	0.0981541	-6.10844e-18	0.529756	0.59641	0.59641	-5.58774	PGCd - GFDd	non-DE	PC(36:5)	PC 36:5	779.547	Glycerophospholipids [GP]	Glycerophosphocholines [GP01]	Diacylglycerophosphocholines [GP0101]	PC	GP	36	5	HMDB0007890	53478611	NA	C00157
SMd38_2	-0.0977273	1.69191e-16	-0.523473	0.600772	0.600772	-5.59069	PGCd - GFDd	non-DE	SM(d38:2)	SM 38:2;O2	756.615	Sphingolipids [SP]	Phosphosphingolipids [SP03]	Ceramide phosphocholines (sphingomyelins) [SP0301]	SM	SP	38	2	NA	52931179	90494		LMSP03010059
PCO_38_5_3	-0.0983878	5.90544e-18	-0.520482	0.602853	0.602853	-5.59209	PGCd - GFDd	non-DE	PC(O-38:5)	PC O-38:5	793.599	Glycerophospholipids [GP]	Glycerophosphocholines [GP01]	1-(1Z-alkenyl),2-acylglycerophosphocholines [GP0103]	PC O-	GP	38	5	HMDB0011253	24779390	NA	NA
PCO_40_6_2	0.096036	1.74506e-16	0.517695	0.604796	0.604796	-5.59338	PGCd - GFDd	non-DE	PC(O-40:6)	PC O-40:6	819.614	Glycerophospholipids [GP]	Glycerophosphocholines [GP01]	1-alkyl,2-acylglycerophosphocholines [GP0102]	PC O-	GP	40	6	HMDB0013422	24779341	86252	NA
PS41_5_1	-0.0976367	-7.87638e-17	-0.514938	0.606721	0.606721	-5.59465	PGCd - GFDd	non-DE	PS(41:5)	PS 41:5	851.568	Glycerophospholipids [GP]	Glycerophosphoserines [GP03]	Diacylglycerophosphoserines [GP0301]	PS	GP	41	5	NA	NA	NA	NA	LMGP03010509
SM_39_2	0.0959112	1.26635e-16	0.51358	0.60767	0.60767	-5.59528	PGCd - GFDd	non-DE	SM (39:2)	SM 39:2;O2	770.63	Sphingolipids [SP]	Phosphosphingolipids [SP03]	Ceramide phosphocholines (sphingomyelins) [SP0301]	SM	SP	39	2	NA	52931187	90494	NA	LMSP03010064
SMd36_2	-0.0959094	-1.56111e-16	-0.509122	0.610789	0.610789	-5.59731	PGCd - GFDd	non-DE	SM(d36:2)	SM 36:2;O2	728.583	Sphingolipids [SP]	Phosphosphingolipids [SP03]	Ceramide phosphocholines (sphingomyelins) [SP0301]	SM	SP	36	2	NA	52931159	188192	NA	LMSP03010049
PC38_6_1	0.0930038	1.35807e-16	0.495391	0.620443	0.620443	-5.60348	PGCd - GFDd	non-DE	PC(38:6)	PC 38:6	805.562	Glycerophospholipids [GP]	Glycerophosphocholines [GP01]	Diacylglycerophosphocholines [GP0101]	PC	GP	38	6	HMDB0007991	6441886	NA	C00157
PC31_0	0.093655	-1.35456e-17	0.495006	0.620715	0.620715	-5.60365	PGCd - GFDd	non-DE	PC(31:0)	PC 31:0	719.547	Glycerophospholipids [GP]	Glycerophosphocholines [GP01]	Diacylglycerophosphocholines [GP0101]	PC	GP	31	0	HMDB0007935	24778655	NA	C00157
PC34_2	-0.0927947	2.55964e-16	-0.490579	0.623842	0.623842	-5.6056	PGCd - GFDd	non-DE	PC(34:2)	PC 34:2	757.562	Glycerophospholipids [GP]	Glycerophosphocholines [GP01]	Diacylglycerophosphocholines [GP0101]	PC	GP	34	2	HMDB0007880	52922228	NA	C00157
PC38_5_2	-0.0918209	-7.19172e-17	-0.485923	0.627138	0.627138	-5.60763	PGCd - GFDd	non-DE	PC(38:5)	PC 38:5	807.578	Glycerophospholipids [GP]	Glycerophosphocholines [GP01]	Diacylglycerophosphocholines [GP0101]	PC	GP	38	5	HMDB0007989	24778735	NA	C00157
PE16_0_18_1	-0.0907394	-7.34858e-17	-0.485605	0.627364	0.627364	-5.60777	PGCd - GFDd	non-DE	PE(16:0/18:1)	PE 34:1	717.531	Glycerophospholipids [GP]	Glycerophosphoethanolamines [GP02]	Diacylglycerophosphoethanolamines [GP0201]	PE	GP	34	1	HMDB0008926	9546726	NA	C00350	LMGP02010010
SMd39_1	0.090263	-2.1684e-16	0.483785	0.628654	0.628654	-5.60856	PGCd - GFDd	non-DE	SM(d39:1)	SM 39:1;O2	772.646	Sphingolipids [SP]	Phosphosphingolipids [SP03]	Ceramide phosphocholines (sphingomyelins) [SP0301]	SM	SP	39	1	NA	52931193	84484	NA	LMSP03010067
PCO_34_3_2	0.0875962	-1.29551e-16	0.470851	0.63786	0.63786	-5.61408	PGCd - GFDd	non-DE	PC(O-34:3)	PC O-34:3	741.567	Glycerophospholipids [GP]	Glycerophosphocholines [GP01]	1-(1Z-alkenyl),2-acylglycerophosphocholines [GP0103]	PC O-	GP	34	3	HMDB0011211	24779386	84557	NA
PC38_6_2	0.0854692	1.28536e-16	0.462161	0.644076	0.644076	-5.6177	PGCd - GFDd	non-DE	PC(38:6)	PC 38:6	805.562	Glycerophospholipids [GP]	Glycerophosphocholines [GP01]	Diacylglycerophosphocholines [GP0101]	PC	GP	38	6	HMDB0007991	6441886	NA	C00157
PC36_4_1	-0.0868945	2.57625e-17	-0.460333	0.645386	0.645386	-5.61845	PGCd - GFDd	non-DE	PC(36:4)	PC 36:4	781.562	Glycerophospholipids [GP]	Glycerophosphocholines [GP01]	Diacylglycerophosphocholines [GP0101]	PC	GP	36	4	HMDB0007889	52922238	NA	C00157
PE38_5_2	0.08588	-1.9451e-17	0.45939	0.646063	0.646063	-5.61884	PGCd - GFDd	non-DE	PE(38:5)	PE 38:5	765.531	Glycerophospholipids [GP]	Glycerophosphoethanolamines [GP02]	Diacylglycerophosphoethanolamines [GP0201]	PE	GP	38	5	HMDB0009101	52924373	NA	C00350	LMGP02010672
TG56_5_2	-0.0837069	8.22517e-17	-0.450885	0.65218	0.65218	-5.6223	PGCd - GFDd	non-DE	TG(56:5)	TG 56:5	908.783	Glycerolipids [GL]	Triradylglycerols [GL03]	Triacylglycerols [GL0301]	TG	GL	56	5		9544578	180858		LMGL03010616
SMd16_1_18_1_or_SMd18_2_16_0	-0.0836967	3.39747e-17	-0.449232	0.653371	0.653371	-5.62297	PGCd - GFDd	non-DE	SM(d16:1/18:1) or SM(d18:2/16:0)	SM 34:2;O2	700.552	Sphingolipids [SP]	Phosphosphingolipids [SP03]	Ceramide phosphocholines (sphingomyelins) [SP0301]	SM	SP	34	2	NA	52931143	138571	NA	LMSP03010040
LysoPE18_1	0.0853389	9.18388e-17	0.448106	0.654183	0.654183	-5.62342	PGCd - GFDd	non-DE	LysoPE(18:1)	LPE 18:1	479.301	Glycerophospholipids [GP]	Glycerophosphoethanolamines [GP02]	Monoacylglycerophosphoethanolamines [GP0205]	LPE	GP	18	1	HMDB0011475	53480924	NA	NA
SMd18_1_24_0	0.084117	1.25998e-16	0.446785	0.655136	0.655136	-5.62395	PGCd - GFDd	non-DE	SM(d18:1/24:0)	SM 42:1;O2	814.693	Sphingolipids [SP]	Phosphosphingolipids [SP03]	Ceramide phosphocholines (sphingomyelins) [SP0301]	SM	SP	42	1	NA	44260127	83360	NA	LMSP03010008
SMd18_1_26_4	0.0838797	1.89357e-16	0.446307	0.655481	0.655481	-5.62414	PGCd - GFDd	non-DE	SM(d18:1/26:4)	SM 44:1;O2		Sphingolipids [SP]	Phosphosphingolipids [SP03]	Ceramide phosphocholines (sphingomyelins) [SP0301]	SM	SP	44	1	NA	NA	NA	NA	NA
PCO_36_3_3	0.0824338	-1.53615e-16	0.442851	0.657978	0.657978	-5.62551	PGCd - GFDd	non-DE	PC(O-36:3)	PC O-36:3	769.599	Glycerophospholipids [GP]	Glycerophosphocholines [GP01]	1-(1Z-alkenyl),2-acylglycerophosphocholines [GP0103]	PC O-	GP	36	3	HMDB0011217	52923906	NA	NA
PE20_5_16_0	0.0826398	4.52781e-17	0.441576	0.6589	0.6589	-5.62601	PGCd - GFDd	non-DE	PE(20:5/16:0)	PE 36:5	737.5	Glycerophospholipids [GP]	Glycerophosphoethanolamines [GP02]	Diacylglycerophosphoethanolamines [GP0201]	PE	GP	36	5	HMDB0009451				LMGP02010968
PI38_7_1	0.080382	-8.68469e-17	0.428632	0.668292	0.668292	-5.63105	PGCd - GFDd	non-DE	PI(38:7)	PI 38:7	880.51	Glycerophospholipids [GP]	Glycerophosphoinositols [GP06]	Diacylglycerophosphoinositols [GP0601]	PI	GP	38	7	NA	NA	NA	NA	LMGP06010415
hexadecenoylcarnitine_C16_1_Car	0.0813004	-5.50682e-17	0.424682	0.671169	0.671169	-5.63256	PGCd - GFDd	non-DE	hexadecenoylcarnitine (C16:1-Car)	CAR 16:1	399.335	Fatty Acyls [FA]	Fatty esters [FA07]	Fatty acyl carnitines [FA0707]	Car	FA	16	0	HMDB0240783
SMd36_1	-0.0794197	1.59705e-16	-0.424026	0.671647	0.671647	-5.6328	PGCd - GFDd	non-DE	SM(d36:1)	SM 36:1;O2	730.599	Sphingolipids [SP]	Phosphosphingolipids [SP03]	Ceramide phosphocholines (sphingomyelins) [SP0301]	SM	SP	36	1	HMDB0062559	6453725	83358	NA	LMSP03010001
SMd18_1_24_4	0.0790939	1.25444e-16	0.420533	0.674195	0.674195	-5.63412	PGCd - GFDd	non-DE	SM(d18:1/24:4)	SM 42:5;O2		Sphingolipids [SP]	Phosphosphingolipids [SP03]	Ceramide phosphocholines (sphingomyelins) [SP0301]	SM	SP	42	5	NA	NA	NA	NA	NA
TG48_4_1	-0.0758396	-1.00799e-16	-0.404759	0.685749	0.685749	-5.63994	PGCd - GFDd	non-DE	TG(48:4)	TG 48:4	798.674	Glycerolipids [GL]	Triradylglycerols [GL03]	Triacylglycerols [GL0301]	TG	GL	48	4	NA	NA	NA	NA	LMGL03012719
PC38_3_1	0.0751084	1.13661e-16	0.401058	0.688471	0.688471	-5.64127	PGCd - GFDd	non-DE	PC(38:3)	PC 38:3	811.609	Glycerophospholipids [GP]	Glycerophosphocholines [GP01]	Diacylglycerophosphocholines [GP0101]	PC	GP	38	3	HMDB0008020	52922473	NA	C00157
HexCerd18_1_23_0	0.073788	-1.28536e-16	0.396842	0.691577	0.691577	-5.64278	PGCd - GFDd	non-DE	HexCer(d18:1/23:0)	HexCer 41:1;O2	797.674	Sphingolipids [SP]	Neutral glycosphingolipids [SP05]	Simple Glc series [SP0501]	Cer	SP	41	1	NA	NA	NA	NA	LMSP0501AA32
PS41_5_2	0.074417	1.58266e-16	0.39329	0.694197	0.694197	-5.64403	PGCd - GFDd	non-DE	PS(41:5)	PS 41:5	851.568	Glycerophospholipids [GP]	Glycerophosphoserines [GP03]	Diacylglycerophosphoserines [GP0301]	PS	GP	41	5	NA	NA	NA	NA	LMGP03010509
PCO_32_0	0.072046	1.78847e-16	0.384362	0.700799	0.700799	-5.64714	PGCd - GFDd	non-DE	PC(O-32:0)	PC O-32:0	719.583	Glycerophospholipids [GP]	Glycerophosphocholines [GP01]	1-alkyl,2-acylglycerophosphocholines [GP0102]	PC O-	GP	32	0	NA	NA	NA	NA
PC_O_42_5	0.0714784	6.78019e-17	0.383305	0.701582	0.701582	-5.6475	PGCd - GFDd	non-DE	PC (O-42:5)	PC O-42:5	849.661	Glycerophospholipids [GP]	Glycerophosphocholines [GP01]	1-(1Z-alkenyl),2-acylglycerophosphocholines [GP0103]	PC O-	GP	42	5	NA	NA	NA	NA
CE_fragment_1	-0.0706553	-2.41939e-17	-0.369928	0.711522	0.711522	-5.652	PGCd - GFDd	non-DE	CE fragment	CE		Sterol Lipids [ST]			CE	ST			NA	NA	NA	NA	NA
TG18_2_22_5_16_0_2	-0.0684063	3.90682e-17	-0.368281	0.712749	0.712749	-5.65255	PGCd - GFDd	non-DE	TG(18:2/22:5/16:0)	TG 56:7	904.752	Glycerolipids [GL]	Triradylglycerols [GL03]	Triacylglycerols [GL0301]	TG	GL	56	7	NA	NA	NA	NA	LMGL03010921
PCO_40_6_1	0.0679942	4.20763e-18	0.365787	0.714608	0.714608	-5.65336	PGCd - GFDd	non-DE	PC(O-40:6)	PC O-40:6	819.614	Glycerophospholipids [GP]	Glycerophosphocholines [GP01]	1-alkyl,2-acylglycerophosphocholines [GP0102]	PC O-	GP	40	6	HMDB0013422	24779341	86252	NA
SMd41_1	0.0676799	-2.60375e-16	0.362062	0.717389	0.717389	-5.65458	PGCd - GFDd	non-DE	SM(d41:1)	SM 41:1;O2	800.677	Sphingolipids [SP]	Phosphosphingolipids [SP03]	Ceramide phosphocholines (sphingomyelins) [SP0301]	SM	SP	41	1	HMDB0012105	46891684	83880	C00550	LMSP03010078
TG54_6_1	-0.0672953	-7.48884e-17	-0.359688	0.719163	0.719163	-5.65534	PGCd - GFDd	non-DE	TG(54:6)	TG 54:6	878.736	Glycerolipids [GL]	Triradylglycerols [GL03]	Triacylglycerols [GL0301]	TG	GL	54	6		56939929			LMGL03016147
PS39_6	0.0655921	9.23648e-17	0.347536	0.728269	0.728269	-5.65918	PGCd - GFDd	non-DE	PS(39:6)	PS 39:6	821.521	Glycerophospholipids [GP]	Glycerophosphoserines [GP03]	Diacylglycerophosphoserines [GP0301]	PS	GP	39	6	NA	52926001	90494	NA	LMGP03010892
PC36_4_2	0.0652557	4.33312e-17	0.341083	0.73312	0.73312	-5.66117	PGCd - GFDd	non-DE	PC(36:4)	PC 36:4	781.562	Glycerophospholipids [GP]	Glycerophosphocholines [GP01]	Diacylglycerophosphocholines [GP0101]	PC	GP	36	4	HMDB0007889	52922238	NA	C00157
Cerd18_1_25_0	0.0631131	2.87521e-17	0.336296	0.736725	0.736725	-5.66262	PGCd - GFDd	non-DE	Cer(d18:1/25:0)	Cer 43:1;O2	663.653	Sphingolipids [SP]	Ceramides [SP02]	N-acylsphingosines (ceramides) [SP0201]	Cer	SP	43	1	HMDB0004957	9547202	NA	C00195
PC32_2	-0.0621249	-1.30141e-16	-0.330241	0.741294	0.741294	-5.66442	PGCd - GFDd	non-DE	PC(32:2)	PC 32:2	729.531	Glycerophospholipids [GP]	Glycerophosphocholines [GP01]	Diacylglycerophosphocholines [GP0101]	PC	GP	32	2	HMDB0007874	24778624	NA	C00157
SMd32_1	-0.0611583	-2.47641e-16	-0.328717	0.742444	0.742444	-5.66487	PGCd - GFDd	non-DE	SM(d32:1)	SM 32:1;O2	674.536	Sphingolipids [SP]	Phosphosphingolipids [SP03]	Ceramide phosphocholines (sphingomyelins) [SP0301]	SM	SP	32	1	HMDB0012097	11433862	64486	NA	LMSP03010028
PC40_7_2	0.060648	6.90198e-17	0.327075	0.743686	0.743686	-5.66535	PGCd - GFDd	non-DE	PC(40:7)	PC 40:7	831.578	Glycerophospholipids [GP]	Glycerophosphocholines [GP01]	Diacylglycerophosphocholines [GP0101]	PC	GP	40	7	HMDB0008090	24778901	NA	C00157
PC40_4_1	-0.0599392	5.69321e-17	-0.320517	0.748649	0.748649	-5.66725	PGCd - GFDd	non-DE	PC(40:4)	PC 40:4	837.625	Glycerophospholipids [GP]	Glycerophosphocholines [GP01]	Diacylglycerophosphocholines [GP0101]	PC	GP	40	4	HMDB0008054	24778868	NA	C00157
SMd41_2	0.0585955	1.00632e-16	0.314379	0.753305	0.753305	-5.66899	PGCd - GFDd	non-DE	SM(d41:2)	SM 41:2;O2	798.661	Sphingolipids [SP]	Phosphosphingolipids [SP03]	Ceramide phosphocholines (sphingomyelins) [SP0301]	SM	SP	41	2	NA	52931209	90494	NA	LMSP03010075
PC36_2_1	-0.0560422	1.28812e-16	-0.297174	0.766401	0.766401	-5.6737	PGCd - GFDd	non-DE	PC(36:2)	PC 36:2	785.593	Glycerophospholipids [GP]	Glycerophosphocholines [GP01]	Diacylglycerophosphocholines [GP0101]	PC	GP	36	2	HMDB0007888	52922236	NA	C00157
PEO_16_0_22_6_or_PEP_18_0_20_5	0.0548389	-4.27222e-17	0.295385	0.767767	0.767767	-5.67417	PGCd - GFDd	non-DE	PE(O-16:0/22:6) or PE(P-18:0/20:5)	PE O-38:6	749.536	Glycerophospholipids [GP]	Glycerophosphoethanolamines [GP02]	1-alkyl,2-acylglycerophosphoethanolamines [GP0202]	PE O-	GP	38	6	NA	NA	NA	NA	LMGP02020020
PC35_3_1	-0.0550042	3.32181e-17	-0.289392	0.772347	0.772347	-5.67574	PGCd - GFDd	non-DE	PC(35:3)	PC 35:3	769.562	Glycerophospholipids [GP]	Glycerophosphocholines [GP01]	Diacylglycerophosphocholines [GP0101]	PC	GP	35	3	HMDB0007948	52922328	NA	C00157
PS41_4_2	-0.0547055	-1.68305e-16	-0.286569	0.774507	0.774507	-5.67646	PGCd - GFDd	non-DE	PS(41:4)	PS 41:4	853.583	Glycerophospholipids [GP]	Glycerophosphoserines [GP03]	Diacylglycerophosphoserines [GP0301]	PS	GP	41	4	NA	52925588	90494	NA	LMGP03010478
PC40_6_2	0.0527782	-7.57373e-17	0.286341	0.774682	0.774682	-5.67652	PGCd - GFDd	non-DE	PC(40:6)	PC 40:6	833.593	Glycerophospholipids [GP]	Glycerophosphocholines [GP01]	Diacylglycerophosphocholines [GP0101]	PC	GP	40	6	HMDB0008057	24778876	NA	C00157
PC38_5_1	0.0528123	1.59834e-16	0.283271	0.777033	0.777033	-5.6773	PGCd - GFDd	non-DE	PC(38:5)	PC 38:5	807.578	Glycerophospholipids [GP]	Glycerophosphocholines [GP01]	Diacylglycerophosphocholines [GP0101]	PC	GP	38	5	HMDB0007989	24778735	NA	C00157
PC40_7_1	0.0503879	5.38872e-18	0.269504	0.787602	0.787602	-5.68071	PGCd - GFDd	non-DE	PC(40:7)	PC 40:7	831.578	Glycerophospholipids [GP]	Glycerophosphocholines [GP01]	Diacylglycerophosphocholines [GP0101]	PC	GP	40	7	HMDB0008090	24778901	NA	C00157
SMd18_1_12_0	-0.0484789	-9.75874e-17	-0.257942	0.79651	0.79651	-5.68343	PGCd - GFDd	non-DE	SM(d18:1/12:0)	SM 30:1;O2	646.505	Sphingolipids [SP]	Phosphosphingolipids [SP03]	Ceramide phosphocholines (sphingomyelins) [SP0301]	SM	SP	30	1	HMDB0012096	44260123	137334	C00550	LMSP03010002
TG56_9	-0.0477049	-9.78089e-18	-0.25686	0.797345	0.797345	-5.68368	PGCd - GFDd	non-DE	TG(56:9)	TG 56:9	900.721	Glycerolipids [GL]	Triradylglycerols [GL03]	Triacylglycerols [GL0301]	TG	GL	56	9	HMDB0050769	56936880	NA	NA	LMGL03013090
SM31_1	-0.047687	1.50736e-16	-0.253254	0.800129	0.800129	-5.6845	PGCd - GFDd	non-DE	SM(31:1)	SM 31:1;O2	660.521	Sphingolipids [SP]	Phosphosphingolipids [SP03]	Ceramide phosphocholines (sphingomyelins) [SP0301]	SM	SP	31	1	NA	52931179	90494	NA	LMSP03019A3J
PC37_3_2	-0.0476634	1.01795e-16	-0.253175	0.80019	0.80019	-5.68452	PGCd - GFDd	non-DE	PC(37:3)	PC 37:3	797.593	Glycerophospholipids [GP]	Glycerophosphocholines [GP01]	Diacylglycerophosphocholines [GP0101]	PC	GP	37	3	NA	NA	NA	NA
PC35_3_2	0.0475728	1.16393e-16	0.252528	0.800689	0.800689	-5.68467	PGCd - GFDd	non-DE	PC(35:3)	PC 35:3	769.562	Glycerophospholipids [GP]	Glycerophosphocholines [GP01]	Diacylglycerophosphocholines [GP0101]	PC	GP	35	3	HMDB0007948	52922328	NA	C00157
TG54_7_2	-0.0464277	4.75342e-17	-0.248582	0.80374	0.80374	-5.68555	PGCd - GFDd	non-DE	TG(54:7)	TG 54:7	876.721	Glycerolipids [GL]	Triradylglycerols [GL03]	Triacylglycerols [GL0301]	TG	GL	54	7		9544547			LMGL03010585
PEP_18_0_18_1	0.0466303	8.34259e-17	0.24842	0.803865	0.803865	-5.68559	PGCd - GFDd	non-DE	PE(P-18:0/18:1)	PE O-36:2	729.567	Glycerophospholipids [GP]	Glycerophosphoethanolamines [GP02]	1-(1Z-alkenyl),2-acylglycerophosphoethanolamines [GP0203]	PE O-	GP	36	2	HMDB0011375	42607457	NA	NA	LMGP02030004
HexCerd18_1_24_0	0.0464081	1.25122e-17	0.24779	0.804352	0.804352	-5.68573	PGCd - GFDd	non-DE	HexCer(d18:1/24:0)	HexCer 42:1;O2	811.69	Sphingolipids [SP]	Neutral glycosphingolipids [SP05]	Simple Glc series [SP0501]	Cer	SP	42	1	HMDB0004978	6321361	NA	NA	LMSP0501AA09
PCO_44_5	0.0461757	-1.01795e-16	0.246843	0.805085	0.805085	-5.68594	PGCd - GFDd	non-DE	PC(O-44:5)	PC O-44:5	877.692	Glycerophospholipids [GP]	Glycerophosphocholines [GP01]	1-alkyl,2-acylglycerophosphocholines [GP0102]	PC O-	GP	44	5	HMDB0013456	53481767	89995	NA
acetylcarnitine	0.0466821	-6.20994e-18	0.245732	0.805945	0.805945	-5.68618	PGCd - GFDd	non-DE	acetylcarnitine	CAR 2:0	203.116	Fatty Acyls [FA]	Fatty esters [FA07]	Fatty acyl carnitines [FA0707]	Car	FA	2	0	HMDB0000201	7045767	NA	C02571
TG58_6	0.0456697	-7.51098e-18	0.242325	0.808582	0.808582	-5.68692	PGCd - GFDd	non-DE	TG(58:6)	TG 58:6	934.799	Glycerolipids [GL]	Triradylglycerols [GL03]	Triacylglycerols [GL0301]	TG	GL	58	6		56936917			LMGL03013127
PE18_1e_22_4	-0.044188	1.23479e-16	-0.234099	0.81496	0.81496	-5.68868	PGCd - GFDd	non-DE	PE(18:1e/22:4)	PE 40:5	793.562	Glycerophospholipids [GP]	Glycerophosphoethanolamines [GP02]	Diacylglycerophosphoethanolamines [GP0201]	PE	GP	40	5	HMDB0009075	52924353	NA	C00350	LMGP02010652
PC36_5_1	-0.0418004	2.64269e-17	-0.221699	0.824598	0.824598	-5.6912	PGCd - GFDd	non-DE	PC(36:5)	PC 36:5	779.547	Glycerophospholipids [GP]	Glycerophosphocholines [GP01]	Diacylglycerophosphocholines [GP0101]	PC	GP	36	5	HMDB0007890	53478611	NA	C00157
TG56_6	-0.0404236	-9.37212e-17	-0.218684	0.826945	0.826945	-5.6918	PGCd - GFDd	non-DE	TG(56:6)	TG 56:6	906.768	Glycerolipids [GL]	Triradylglycerols [GL03]	Triacylglycerols [GL0301]	TG	GL	56	6		56939739			LMGL03015957
PC36_3_2	0.0407312	6.3299e-17	0.216632	0.828544	0.828544	-5.6922	PGCd - GFDd	non-DE	PC(36:3)	PC 36:3	783.578	Glycerophospholipids [GP]	Glycerophosphocholines [GP01]	Diacylglycerophosphocholines [GP0101]	PC	GP	36	3	HMDB0007921	52922294	NA	C00157
SMd35_1	-0.0396726	1.4735e-16	-0.210104	0.833633	0.833633	-5.69344	PGCd - GFDd	non-DE	SM(d35:1)	SM 35:1;O2	716.583	Sphingolipids [SP]	Phosphosphingolipids [SP03]	Ceramide phosphocholines (sphingomyelins) [SP0301]	SM	SP	35	1	NA	46891763	84488	NA	LMSP03010044
PC36_3_3	-0.0397323	-4.71974e-18	-0.208503	0.834883	0.834883	-5.69374	PGCd - GFDd	non-DE	PC(36:3)	PC 36:3	783.578	Glycerophospholipids [GP]	Glycerophosphocholines [GP01]	Diacylglycerophosphocholines [GP0101]	PC	GP	36	3	HMDB0007921	52922294	NA	C00157
SMd18_2_14_0	0.0386026	-1.2431e-16	0.20685	0.836173	0.836173	-5.69405	PGCd - GFDd	non-DE	SM(d18:2/14:0)	SM 32:2;O2	672.521	Sphingolipids [SP]	Phosphosphingolipids [SP03]	Ceramide phosphocholines (sphingomyelins) [SP0301]	SM	SP	32	2	NA	52931131	138576	NA	LMSP03010034
SMd42_2_2	0.0386405	2.15964e-16	0.206021	0.83682	0.83682	-5.6942	PGCd - GFDd	non-DE	SM(d42:2)	SM 42:2;O2	812.677	Sphingolipids [SP]	Phosphosphingolipids [SP03]	Ceramide phosphocholines (sphingomyelins) [SP0301]	SM	SP	42	2	HMDB0012107	44260126	17636	C00550	LMSP03010007
SMd42_1	-0.0383968	-6.52551e-17	-0.20249	0.839579	0.839579	-5.69485	PGCd - GFDd	non-DE	SM(d42:1)	SM 42:1;O2	814.693	Sphingolipids [SP]	Phosphosphingolipids [SP03]	Ceramide phosphocholines (sphingomyelins) [SP0301]	SM	SP	42	1	HMDB0012095	44260133	17636	C00550	LMSP03010023
LPE20_4	0.0359404	-1.64762e-16	0.189873	0.849451	0.849451	-5.69706	PGCd - GFDd	non-DE	LPE(20:4)	LPE 20:4	501.286	Glycerophospholipids [GP]	Glycerophosphoethanolamines [GP02]	Monoacylglycerophosphoethanolamines [GP0205]	LPE	GP	20	4	HMDB0011517	42607465	64395	NA
CE_fragment_2	0.0354597	2.89736e-17	0.188091	0.850847	0.850847	-5.69736	PGCd - GFDd	non-DE	CE fragment	CE		Sterol Lipids [ST]			CE	ST			NA	NA	NA	NA	NA
PEP_16_0_18_2	0.0335902	-3.35872e-18	0.179591	0.857514	0.857514	-5.69876	PGCd - GFDd	non-DE	PE(P-16:0/18:2)	PE O-34:3	699.52	Glycerophospholipids [GP]	Glycerophosphoethanolamines [GP02]	1-(1Z-alkenyl),2-acylglycerophosphoethanolamines [GP0203]	PE O-	GP	34	3	HMDB0011343	52925127	NA	NA	LMGP02030094
TG16_0_22_5_18_1_or_TG20_4_18_1_18_1	-0.0329321	6.77649e-17	-0.177104	0.859466	0.859466	-5.69915	PGCd - GFDd	non-DE	TG(16:0/22:5/18:1) or TG(20:4/18:1/18:1)	TG 56:6	906.768	Glycerolipids [GL]	Triradylglycerols [GL03]	Triacylglycerols [GL0301]	TG	GL	56	6	HMDB05456	9544639	NA	C00422	LMGL03010677
Retinol	-0.033446	-2.96306e-16	-0.176333	0.860071	0.860071	-5.69927	PGCd - GFDd	non-DE	Retinol	PR	286.23	Prenol Lipids [PR]	Isoprenoids [PR01]	Retinoids [PR0109]	PR	PR	0	0	HMDB0000305	445354	17336	C17276	LMPR01090001
SMd42_3	-0.0301678	7.76935e-17	-0.161405	0.87181	0.87181	-5.70153	PGCd - GFDd	non-DE	SM(d42:3)	SM 42:3;O2	810.661	Sphingolipids [SP]	Phosphosphingolipids [SP03]	Ceramide phosphocholines (sphingomyelins) [SP0301]	SM	SP	42	3	NA	52931215	138578	NA	LMSP03010080
TGO_50_1_or_TGP_50_0	0.0288467	-7.54051e-17	0.154769	0.877037	0.877037	-5.70247	PGCd - GFDd	non-DE	TG(O-50:1) or TG(P-50:0)	TG 50:1	832.752	Glycerolipids [GL]	Triradylglycerols [GL03]	Triacylglycerols [GL0301]	TG	GL	50	1		5283474			LMGL03010005
PC37_3_1	-0.028658	2.09866e-16	-0.151349	0.879734	0.879734	-5.70293	PGCd - GFDd	non-DE	PC(37:3)	PC 37:3	797.593	Glycerophospholipids [GP]	Glycerophosphocholines [GP01]	Diacylglycerophosphocholines [GP0101]	PC	GP	37	3	NA	NA	NA	NA
SMd18_1_16_0	0.0278437	2.92375e-16	0.148178	0.882235	0.882235	-5.70336	PGCd - GFDd	non-DE	SM(d18:1/16:0)	SM 34:1;O2	702.568	Sphingolipids [SP]	Phosphosphingolipids [SP03]	Ceramide phosphocholines (sphingomyelins) [SP0301]	SM	SP	34	1	HMDB0061712	9939941	78646		LMSP03010003
PCO_38_4_2	-0.0276875	3.7721e-17	-0.14773	0.882588	0.882588	-5.70342	PGCd - GFDd	non-DE	PC(O-38:4)	PC O-38:4	795.614	Glycerophospholipids [GP]	Glycerophosphocholines [GP01]	1-(1Z-alkenyl),2-acylglycerophosphocholines [GP0103]	PC O-	GP	38	4	HMDB0011251	53480713	NA	NA
PCO_38_4_1	0.0270182	1.29661e-16	0.144454	0.885174	0.885174	-5.70385	PGCd - GFDd	non-DE	PC(O-38:4)	PC O-38:4	795.614	Glycerophospholipids [GP]	Glycerophosphocholines [GP01]	1-(1Z-alkenyl),2-acylglycerophosphocholines [GP0103]	PC O-	GP	38	4	HMDB0011251	53480713	NA	NA
PC34_3_2	0.0261008	-1.05071e-16	0.139284	0.889256	0.889256	-5.7045	PGCd - GFDd	non-DE	PC(34:3)	PC 34:3	755.547	Glycerophospholipids [GP]	Glycerophosphocholines [GP01]	Diacylglycerophosphocholines [GP0101]	PC	GP	34	3	HMDB0007881	53478605	NA	C00157
TG54_7_1	-0.0255777	-9.66555e-18	-0.135945	0.891895	0.891895	-5.70491	PGCd - GFDd	non-DE	TG(54:7)	TG 54:7	876.721	Glycerolipids [GL]	Triradylglycerols [GL03]	Triacylglycerols [GL0301]	TG	GL	54	7		9544547			LMGL03010585
PCO_38_6_4	-0.0238084	4.73081e-17	-0.124598	0.900869	0.900869	-5.70623	PGCd - GFDd	non-DE	PC(O-38:6)	PC O-38:6	791.583	Glycerophospholipids [GP]	Glycerophosphocholines [GP01]	1-alkyl,2-acylglycerophosphocholines [GP0102]	PC O-	GP	38	6	HMDB0013409	16759366	1077065	NA
PC37_2	0.0228974	7.27753e-17	0.122075	0.902867	0.902867	-5.70651	PGCd - GFDd	non-DE	PC(37:2)	PC 37:2	799.609	Glycerophospholipids [GP]	Glycerophosphocholines [GP01]	Diacylglycerophosphocholines [GP0101]	PC	GP	37	2	HMDB0007954	52922338	NA	C00157
PC35_4	0.022521	-1.13717e-16	0.120109	0.904423	0.904423	-5.70673	PGCd - GFDd	non-DE	PC(35:4)	PC 35:4	767.547	Glycerophospholipids [GP]	Glycerophosphocholines [GP01]	Diacylglycerophosphocholines [GP0101]	PC	GP	35	4	HMDB0007949	52922330	NA	C00157
PS41_6	0.0221083	-6.94628e-17	0.117887	0.906183	0.906183	-5.70696	PGCd - GFDd	non-DE	PS(41:6)	PS 41:6	849.552	Glycerophospholipids [GP]	Glycerophosphoserines [GP03]	Diacylglycerophosphoserines [GP0301]	PS	GP	41	6	NA	52925589	184241	NA	LMGP03010479
PC40_8	-0.0218755	3.3052e-17	-0.117396	0.906572	0.906572	-5.70701	PGCd - GFDd	non-DE	PC(40:8)	PC 40:8	829.562	Glycerophospholipids [GP]	Glycerophosphocholines [GP01]	Diacylglycerophosphocholines [GP0101]	PC	GP	40	8	HMDB0008156	24778983	NA	C00157
SMd18_0_16_0	-0.0218421	1.14787e-16	-0.116796	0.907047	0.907047	-5.70708	PGCd - GFDd	non-DE	SM(d18:0/16:0)	SM 34:0;O2	704.583	Sphingolipids [SP]	Phosphosphingolipids [SP03]	Ceramide phosphocholines (sphingomyelins) [SP0301]	SM	SP	34	0	HMDB0062665	9939965	78647		LMSP03010004
PEP_18_0_18_2	0.0212051	8.58411e-17	0.113246	0.90986	0.90986	-5.70744	PGCd - GFDd	non-DE	PE(P-18:0/18:2)	PE O-36:3	727.552	Glycerophospholipids [GP]	Glycerophosphoethanolamines [GP02]	1-(1Z-alkenyl),2-acylglycerophosphoethanolamines [GP0203]	PE O-	GP	36	3	HMDB0011376	52925079	90483	NA	LMGP02030046
Isovaleryl_carnitine	0.0190518	-5.19033e-17	0.101537	0.919147	0.919147	-5.70857	PGCd - GFDd	non-DE	Isovaleryl-carnitine	CAR 5:0	245.163	Fatty Acyls [FA]	Fatty esters [FA07]	Fatty acyl carnitines [FA0707]	Car	FA	5	0	HMDB0000688	6426851	73025	NA
LPC18_2	0.0182942	-8.42817e-17	0.0975191	0.922336	0.922336	-5.70892	PGCd - GFDd	non-DE	LPC(18:2)	LPC 18:2	519.332	Glycerophospholipids [GP]	Glycerophosphocholines [GP01]	Monoacylglycerophosphocholines [GP0105]	LPC	GP	18	2	HMDB0010386	11005824	28733	C04230
PC18_0p_22_6	0.0174429	-1.32762e-16	0.0942999	0.924892	0.924892	-5.7092	PGCd - GFDd	non-DE	PC(18:0p/22:6)	PC O-40:7	817.599	Glycerophospholipids [GP]	Glycerophosphocholines [GP01]	1-(1Z-alkenyl),2-acylglycerophosphocholines [GP0103]	PC O-	GP	40	7	HMDB0011262	42607430	NA	NA
PCO_36_5_2	0.017288	-6.14304e-17	0.0926079	0.926235	0.926235	-5.70934	PGCd - GFDd	non-DE	PC(O-36:5)	PC O-36:5	765.567	Glycerophospholipids [GP]	Glycerophosphocholines [GP01]	1-(1Z-alkenyl),2-acylglycerophosphocholines [GP0103]	PC O-	GP	36	5	HMDB0011220	24779388	NA	NA
CE16_0	0.0172449	-5.43042e-16	0.0915951	0.92704	0.92704	-5.70942	PGCd - GFDd	non-DE	CE(16:0)	CE 16:0	624.585	Sterol Lipids [ST]	Sterols [ST01]	Steryl esters [ST0102]	CE	ST	16	0	HMDB0000885	246520	3663	C11251
TG56_5_1	-0.0167498	1.34626e-17	-0.0884777	0.929516	0.929516	-5.70968	PGCd - GFDd	non-DE	TG(56:5)	TG 56:5	908.783	Glycerolipids [GL]	Triradylglycerols [GL03]	Triacylglycerols [GL0301]	TG	GL	56	5		9544578	180858		LMGL03010616
LPC16_0e	0.0166404	5.68768e-17	0.0880885	0.929826	0.929826	-5.70971	PGCd - GFDd	non-DE	LPC(16:0e)	LPC O-16:0	481.353	Glycerophospholipids [GP]	Glycerophosphocholines [GP01]	Monoalkylglycerophosphocholines [GP0106]	LPC	GP	16	0	NA	NA	NA	NA
CE18_2	-0.0165143	-3.07747e-16	-0.087014	0.930679	0.930679	-5.70979	PGCd - GFDd	non-DE	CE(18:2)	CE 18:2	648.585	Sterol Lipids [ST]	Sterols [ST01]	Steryl esters [ST0102]	CE	ST	18	2	HMDB00610
PCO_38_6_1	0.0158072	-9.62772e-17	0.0848414	0.932406	0.932406	-5.70996	PGCd - GFDd	non-DE	PC(O-38:6)	PC O-38:6	791.583	Glycerophospholipids [GP]	Glycerophosphocholines [GP01]	1-alkyl,2-acylglycerophosphocholines [GP0102]	PC O-	GP	38	6	HMDB0013409	16759366	1077065	NA
Butyrylcarnitine	-0.0146646	4.20763e-18	-0.0783028	0.937604	0.937604	-5.71043	PGCd - GFDd	non-DE	Butyrylcarnitine	CAR 4:0	231.147	Fatty Acyls [FA]	Fatty esters [FA07]	Fatty acyl carnitines [FA0707]	Car	FA	4	0	HMDB0002013	439829	NA	C02862
PC16_0e_18_19Z	-0.013896	-7.47407e-17	-0.0745449	0.940593	0.940593	-5.71069	PGCd - GFDd	non-DE	PC(16:0e/18:1(9Z))	PC 34:1	759.578	Glycerophospholipids [GP]	Glycerophosphocholines [GP01]	Diacylglycerophosphocholines [GP0101]	PC	GP	34	1	HMDB0007972	5497103	NA	C00157
TG18_2_18_2_18_2_or_TG18_3_18_2_18_1_3	-0.0135402	-4.59886e-17	-0.0717768	0.942795	0.942795	-5.71087	PGCd - GFDd	non-DE	TG(18:2/18:2/18:2) or TG(18:3/18:2/18:1)	TG 54:6	878.736	Glycerolipids [GL]	Triradylglycerols [GL03]	Triacylglycerols [GL0301]	TG	GL	54	6	HMDB0005474	5322095	75844	C00422	LMGL03010371
PCO_38_5_4	-0.0124677	-1.34386e-16	-0.0668957	0.946679	0.946679	-5.71117	PGCd - GFDd	non-DE	PC(O-38:5)	PC O-38:5	793.599	Glycerophospholipids [GP]	Glycerophosphocholines [GP01]	1-(1Z-alkenyl),2-acylglycerophosphocholines [GP0103]	PC O-	GP	38	5	HMDB0011253	24779390	NA	NA
PC40_4_2	0.0123657	1.23765e-16	0.0662774	0.947171	0.947171	-5.71121	PGCd - GFDd	non-DE	PC(40:4)	PC 40:4	837.625	Glycerophospholipids [GP]	Glycerophosphocholines [GP01]	Diacylglycerophosphocholines [GP0101]	PC	GP	40	4	HMDB0008054	24778868	NA	C00157
PCO_36_5_1	0.011566	6.20071e-18	0.06191	0.950648	0.950648	-5.71146	PGCd - GFDd	non-DE	PC(O-36:5)	PC O-36:5	765.567	Glycerophospholipids [GP]	Glycerophosphocholines [GP01]	1-(1Z-alkenyl),2-acylglycerophosphocholines [GP0103]	PC O-	GP	36	5	HMDB0011220	24779388	NA	NA
PE18_1e_22_6	-0.0111215	1.32319e-16	-0.0599373	0.952219	0.952219	-5.71157	PGCd - GFDd	non-DE	PE(18:1e/22:6)	PE 40:7	789.531	Glycerophospholipids [GP]	Glycerophosphoethanolamines [GP02]	Diacylglycerophosphoethanolamines [GP0201]	PE	GP	40	7	HMDB0009078	52922113	NA	C00350	LMGP02011264
PE18_2e_22_6	-0.009544	1.41823e-17	-0.0511429	0.959223	0.959223	-5.71201	PGCd - GFDd	non-DE	PE(18:2e/22:6)	PE 40:8	787.515	Glycerophospholipids [GP]	Glycerophosphoethanolamines [GP02]	Diacylglycerophosphoethanolamines [GP0201]	PE	GP	40	8	HMDB0009111	52924892	NA	C00350	LMGP02011191
SM37_1	0.0089625	5.89252e-17	0.047941	0.961774	0.961774	-5.71215	PGCd - GFDd	non-DE	SM(37:1)	SM 37:1;O2	744.615	Sphingolipids [SP]	Phosphosphingolipids [SP03]	Ceramide phosphocholines (sphingomyelins) [SP0301]	SM	SP	37	1	NA	52931171	84485	NA	LMSP03010055
CE18_0	-0.00803778	5.88237e-18	-0.0426529	0.965988	0.965988	-5.71236	PGCd - GFDd	non-DE	CE(18:0)	CE 18:0	652.616	Sterol Lipids [ST]	Sterols [ST01]	Steryl esters [ST0102]	CE	ST	18	0	HMDB0062461	118246	82750	NA
TG55_5	-0.00624029	-1.44282e-16	-0.0335261	0.973262	0.973262	-5.71267	PGCd - GFDd	non-DE	TG(55:5)	TG 55:5	894.768	Glycerolipids [GL]	Triradylglycerols [GL03]	Triacylglycerols [GL0301]	TG	GL	55	5		9544544			LMGL03010582
CE18_1	0.00543551	-4.53649e-16	0.0288443	0.976995	0.976995	-5.7128	PGCd - GFDd	non-DE	CE(18:1)	CE 18:1	650.6	Sterol Lipids [ST]	Sterols [ST01]	Steryl esters [ST0102]	CE	ST	18	1	HMDB00918
PC36_4_3	0.00446084	6.87061e-17	0.0238959	0.980941	0.980941	-5.71292	PGCd - GFDd	non-DE	PC(36:4)	PC 36:4	781.562	Glycerophospholipids [GP]	Glycerophosphocholines [GP01]	Diacylglycerophosphocholines [GP0101]	PC	GP	36	4	HMDB0007889	52922238	NA	C00157
TG52_6_2	0.00444333	2.50981e-18	0.0235441	0.981221	0.981221	-5.71293	PGCd - GFDd	non-DE	TG(52:6)	TG 52:6	850.705	Glycerolipids [GL]	Triradylglycerols [GL03]	Triacylglycerols [GL0301]	TG	GL	52	6	NA	56939514	NA	NA	LMGL03015732
TG18_2_22_5_16_0_1	-0.00337791	2.71097e-17	-0.0181656	0.985511	0.985511	-5.71303	PGCd - GFDd	non-DE	TG(18:2/22:5/16:0)	TG 56:7	904.752	Glycerolipids [GL]	Triradylglycerols [GL03]	Triacylglycerols [GL0301]	TG	GL	56	7	NA	NA	NA	NA	LMGL03010921
PCP_18_0_22_6	0.00268086	-4.96795e-17	0.0144537	0.988471	0.988471	-5.71308	PGCd - GFDd	non-DE	PC(P-18:0/22:6)	PC O-40:7	817.599	Glycerophospholipids [GP]	Glycerophosphocholines [GP01]	1-(1Z-alkenyl),2-acylglycerophosphocholines [GP0103]	PC O-	GP	40	7	HMDB0011262	42607430	NA	NA
TG56_3_1	-0.00159423	-7.3938e-17	-0.00843512	0.993272	0.993272	-5.71314	PGCd - GFDd	non-DE	TG(56:3)	TG 56:3	912.815	Glycerolipids [GL]	Triradylglycerols [GL03]	Triacylglycerols [GL0301]	TG	GL	56	3		9544594			LMGL03010632
PC40_4_3	0.00133985	-2.68329e-17	0.00723156	0.994232	0.994232	-5.71315	PGCd - GFDd	non-DE	PC(40:4)	PC 40:4	837.625	Glycerophospholipids [GP]	Glycerophosphocholines [GP01]	Diacylglycerophosphocholines [GP0101]	PC	GP	40	4	HMDB0008054	24778868	NA	C00157
TG56_8_1	0.000198725	-4.36311e-17	0.00104851	0.999164	0.999164	-5.71317	PGCd - GFDd	non-DE	TG(56:8)	TG 56:8	902.736	Glycerolipids [GL]	Triradylglycerols [GL03]	Triacylglycerols [GL0301]	TG	GL	56	8	HMDB05392	9544762	NA	C00422	LMGL03010801

## Sheet: PGCd - PGCp
feature	logFC	AveExpr	t	P.Value	adj.P.Val	B	Contrast	lipid_type	name	Abbr	Mass	Category	Main_Class	Sub_Class	class	structural_category	totallength	totaldb	HMDB	PubChem	ChEBI	KEGG	LipidMap
PCO_36_3_2	0.76225	-2.61685e-17	2.94833	0.00328219	0.00328219	-4.09526	PGCd - PGCp	DE	PC(O-36:3)	PC O-36:3	769.599	Glycerophospholipids [GP]	Glycerophosphocholines [GP01]	1-(1Z-alkenyl),2-acylglycerophosphocholines [GP0103]	PC O-	GP	36	3	HMDB0011217	52923906	NA	NA
PCO_40_4	0.676389	-1.10815e-16	2.64803	0.00824584	0.00824584	-4.20479	PGCd - PGCp	DE	PC(O-40:4)	PC O-40:4	823.645	Glycerophospholipids [GP]	Glycerophosphocholines [GP01]	1-(1Z-alkenyl),2-acylglycerophosphocholines [GP0103]	PC O-	GP	40	4	HMDB0011324	53480831	NA	NA
PCO_38_6_3	0.668474	2.46875e-17	2.59479	0.00962754	0.00962754	-4.22302	PGCd - PGCp	DE	PC(O-38:6)	PC O-38:6	791.583	Glycerophospholipids [GP]	Glycerophosphocholines [GP01]	1-alkyl,2-acylglycerophosphocholines [GP0102]	PC O-	GP	38	6	HMDB0013409	16759366	1077065	NA
PCO_38_4_1	0.620964	1.29661e-16	2.4352	0.0150875	0.0150875	-4.27551	PGCd - PGCp	DE	PC(O-38:4)	PC O-38:4	795.614	Glycerophospholipids [GP]	Glycerophosphocholines [GP01]	1-(1Z-alkenyl),2-acylglycerophosphocholines [GP0103]	PC O-	GP	38	4	HMDB0011251	53480713	NA	NA
PI38_7_1	0.617258	-8.68469e-17	2.41333	0.0160174	0.0160174	-4.28246	PGCd - PGCp	DE	PI(38:7)	PI 38:7	880.51	Glycerophospholipids [GP]	Glycerophosphoinositols [GP06]	Diacylglycerophosphoinositols [GP0601]	PI	GP	38	7	NA	NA	NA	NA	LMGP06010415
PC36_4_4	0.624426	-6.24316e-17	2.40819	0.0162433	0.0162433	-4.28408	PGCd - PGCp	DE	PC(36:4)	PC 36:4	781.562	Glycerophospholipids [GP]	Glycerophosphocholines [GP01]	Diacylglycerophosphocholines [GP0101]	PC	GP	36	4	HMDB0007889	52922238	NA	C00157
PC35_3_2	0.597264	1.16393e-16	2.32428	0.0203444	0.0203444	-4.31008	PGCd - PGCp	DE	PC(35:3)	PC 35:3	769.562	Glycerophospholipids [GP]	Glycerophosphocholines [GP01]	Diacylglycerophosphocholines [GP0101]	PC	GP	35	3	HMDB0007948	52922328	NA	C00157
PCO_40_5_2	0.600879	3.33473e-17	2.30575	0.0213639	0.0213639	-4.31571	PGCd - PGCp	DE	PC(O-40:5)	PC O-40:5	821.63	Glycerophospholipids [GP]	Glycerophosphocholines [GP01]	1-(1Z-alkenyl),2-acylglycerophosphocholines [GP0103]	PC O-	GP	40	5	HMDB0011259	52923974	NA	NA
SMd39_1	0.573412	-2.1684e-16	2.25484	0.0243961	0.0243961	-4.33093	PGCd - PGCp	DE	SM(d39:1)	SM 39:1;O2	772.646	Sphingolipids [SP]	Phosphosphingolipids [SP03]	Ceramide phosphocholines (sphingomyelins) [SP0301]	SM	SP	39	1	NA	52931193	84484	NA	LMSP03010067
TG56_3_1	0.567805	-7.3938e-17	2.20097	0.0280056	0.0280056	-4.34667	PGCd - PGCp	DE	TG(56:3)	TG 56:3	912.815	Glycerolipids [GL]	Triradylglycerols [GL03]	Triacylglycerols [GL0301]	TG	GL	56	3		9544594			LMGL03010632
PE18_1e_22_4	-0.557646	1.23479e-16	-2.16511	0.0306558	0.0306558	-4.35694	PGCd - PGCp	DE	PE(18:1e/22:4)	PE 40:5	793.562	Glycerophospholipids [GP]	Glycerophosphoethanolamines [GP02]	Diacylglycerophosphoethanolamines [GP0201]	PE	GP	40	5	HMDB0009075	52924353	NA	C00350	LMGP02010652
PS41_4_2	0.559764	-1.68305e-16	2.14178	0.0324936	0.0324936	-4.36354	PGCd - PGCp	DE	PS(41:4)	PS 41:4	853.583	Glycerophospholipids [GP]	Glycerophosphoserines [GP03]	Diacylglycerophosphoserines [GP0301]	PS	GP	41	4	NA	52925588	90494	NA	LMGP03010478
PCO_34_3_2	0.53195	-1.29551e-16	2.09803	0.0361963	0.0361963	-4.37572	PGCd - PGCp	DE	PC(O-34:3)	PC O-34:3	741.567	Glycerophospholipids [GP]	Glycerophosphocholines [GP01]	1-(1Z-alkenyl),2-acylglycerophosphocholines [GP0103]	PC O-	GP	34	3	HMDB0011211	24779386	84557	NA
PC36_4_2	-0.508873	4.33312e-17	-1.94781	0.0517657	0.0517657	-4.41565	PGCd - PGCp	non-DE	PC(36:4)	PC 36:4	781.562	Glycerophospholipids [GP]	Glycerophosphocholines [GP01]	Diacylglycerophosphocholines [GP0101]	PC	GP	36	4	HMDB0007889	52922238	NA	C00157
TG54_6_1	0.496045	-7.48884e-17	1.9438	0.0522487	0.0522487	-4.41668	PGCd - PGCp	non-DE	TG(54:6)	TG 54:6	878.736	Glycerolipids [GL]	Triradylglycerols [GL03]	Triacylglycerols [GL0301]	TG	GL	54	6		56939929			LMGL03016147
PCO_40_6_1	0.490958	4.20763e-18	1.93835	0.0529108	0.0529108	-4.41807	PGCd - PGCp	non-DE	PC(O-40:6)	PC O-40:6	819.614	Glycerophospholipids [GP]	Glycerophosphocholines [GP01]	1-alkyl,2-acylglycerophosphocholines [GP0102]	PC O-	GP	40	6	HMDB0013422	24779341	86252	NA
PCO_40_5_1	0.491743	1.53864e-16	1.92955	0.0539947	0.0539947	-4.42031	PGCd - PGCp	non-DE	PC(O-40:5)	PC O-40:5	821.63	Glycerophospholipids [GP]	Glycerophosphocholines [GP01]	1-(1Z-alkenyl),2-acylglycerophosphocholines [GP0103]	PC O-	GP	40	5	HMDB0011259	52923974	NA	NA
PC35_1_2	0.485257	-1.43936e-16	1.90365	0.0572921	0.0572921	-4.42684	PGCd - PGCp	non-DE	PC(35:1)	PC 35:1	773.593	Glycerophospholipids [GP]	Glycerophosphocholines [GP01]	Diacylglycerophosphocholines [GP0101]	PC	GP	35	1	HMDB0007945	52922324	NA	C00157
PCO_32_0	0.482701	1.78847e-16	1.88837	0.0593149	0.0593149	-4.43065	PGCd - PGCp	non-DE	PC(O-32:0)	PC O-32:0	719.583	Glycerophospholipids [GP]	Glycerophosphocholines [GP01]	1-alkyl,2-acylglycerophosphocholines [GP0102]	PC O-	GP	32	0	NA	NA	NA	NA
PC34_2	0.485001	2.55964e-16	1.87828	0.0606845	0.0606845	-4.43315	PGCd - PGCp	non-DE	PC(34:2)	PC 34:2	757.562	Glycerophospholipids [GP]	Glycerophosphocholines [GP01]	Diacylglycerophosphocholines [GP0101]	PC	GP	34	2	HMDB0007880	52922228	NA	C00157
PC40_7_1	0.473887	5.38872e-18	1.85838	0.0634592	0.0634592	-4.43804	PGCd - PGCp	non-DE	PC(40:7)	PC 40:7	831.578	Glycerophospholipids [GP]	Glycerophosphocholines [GP01]	Diacylglycerophosphocholines [GP0101]	PC	GP	40	7	HMDB0008090	24778901	NA	C00157
PCO_36_3_1	0.474366	-2.04845e-16	1.85673	0.0636936	0.0636936	-4.43845	PGCd - PGCp	non-DE	PC(O-36:3)	PC O-36:3	769.599	Glycerophospholipids [GP]	Glycerophosphocholines [GP01]	1-(1Z-alkenyl),2-acylglycerophosphocholines [GP0103]	PC O-	GP	36	3	HMDB0011217	52923906	NA	NA
PC_O_42_5	0.470807	6.78019e-17	1.85156	0.0644339	0.0644339	-4.43971	PGCd - PGCp	non-DE	PC (O-42:5)	PC O-42:5	849.661	Glycerophospholipids [GP]	Glycerophosphocholines [GP01]	1-(1Z-alkenyl),2-acylglycerophosphocholines [GP0103]	PC O-	GP	42	5	NA	NA	NA	NA
PC35_1_1	0.470643	1.02902e-16	1.8364	0.0666462	0.0666462	-4.44339	PGCd - PGCp	non-DE	PC(35:1)	PC 35:1	773.593	Glycerophospholipids [GP]	Glycerophosphocholines [GP01]	Diacylglycerophosphocholines [GP0101]	PC	GP	35	1	HMDB0007945	52922324	NA	C00157
TG18_2_22_5_16_0_1	-0.461149	2.71097e-17	-1.81933	0.0692114	0.0692114	-4.4475	PGCd - PGCp	non-DE	TG(18:2/22:5/16:0)	TG 56:7	904.752	Glycerolipids [GL]	Triradylglycerols [GL03]	Triacylglycerols [GL0301]	TG	GL	56	7	NA	NA	NA	NA	LMGL03010921
PC38_3_1	0.460774	1.13661e-16	1.80399	0.0715863	0.0715863	-4.45116	PGCd - PGCp	non-DE	PC(38:3)	PC 38:3	811.609	Glycerophospholipids [GP]	Glycerophosphocholines [GP01]	Diacylglycerophosphocholines [GP0101]	PC	GP	38	3	HMDB0008020	52922473	NA	C00157
PC33_0	0.457267	1.35636e-16	1.79271	0.0733735	0.0733735	-4.45383	PGCd - PGCp	non-DE	PC(33:0)	PC 33:0	747.578	Glycerophospholipids [GP]	Glycerophosphocholines [GP01]	Diacylglycerophosphocholines [GP0101]	PC	GP	33	0	HMDB0007937	11787533	NA	C00157
PEP_18_0_18_1	-0.456349	8.34259e-17	-1.7829	0.0749587	0.0749587	-4.45614	PGCd - PGCp	non-DE	PE(P-18:0/18:1)	PE O-36:2	729.567	Glycerophospholipids [GP]	Glycerophosphoethanolamines [GP02]	1-(1Z-alkenyl),2-acylglycerophosphoethanolamines [GP0203]	PE O-	GP	36	2	HMDB0011375	42607457	NA	NA	LMGP02030004
PC42_5	0.453543	2.39909e-17	1.76666	0.0776434	0.0776434	-4.45993	PGCd - PGCp	non-DE	PC(42:5)	PC 42:5	863.64	Glycerophospholipids [GP]	Glycerophosphocholines [GP01]	Diacylglycerophosphocholines [GP0101]	PC	GP	42	5	HMDB0008287	24779052	NA	C00157
PI_38_3	0.450534	-3.3661e-17	1.76193	0.0784402	0.0784402	-4.46103	PGCd - PGCp	non-DE	PI (38:3)	PI 38:3	888.573	Glycerophospholipids [GP]	Glycerophosphoinositols [GP06]	Diacylglycerophosphoinositols [GP0601]	PI	GP	38	3	HMDB0009814	52928308	88580	NA	LMGP06010855
PC16_0_16_0	0.448477	-1.8986e-16	1.75864	0.0789981	0.0789981	-4.46179	PGCd - PGCp	non-DE	PC(16:0/16:0)	PC 32:0	733.562	Glycerophospholipids [GP]	Glycerophosphocholines [GP01]	Diacylglycerophosphocholines [GP0101]	PC	GP	32	0	HMDB0000564	452110	72999	C00157
SM40_2	0.448399	2.17551e-16	1.75586	0.0794714	0.0794714	-4.46244	PGCd - PGCp	non-DE	SM(40:2)	SM 40:2;O2	784.646	Sphingolipids [SP]	Phosphosphingolipids [SP03]	Ceramide phosphocholines (sphingomyelins) [SP0301]	SM	SP	40	2	HMDB0012104	52931203	74533	C00550	LMSP03010072
PC42_8_2	0.446758	-4.19748e-17	1.74331	0.0816392	0.0816392	-4.46533	PGCd - PGCp	non-DE	PC(42:8)	PC 42:8	857.593	Glycerophospholipids [GP]	Glycerophosphocholines [GP01]	Diacylglycerophosphocholines [GP0101]	PC	GP	42	8	HMDB0008354	10854909	NA	C00157
PC36_2_2	0.44376	-3.85976e-16	1.74167	0.0819266	0.0819266	-4.4657	PGCd - PGCp	non-DE	PC(36:2)	PC 36:2	785.593	Glycerophospholipids [GP]	Glycerophosphocholines [GP01]	Diacylglycerophosphocholines [GP0101]	PC	GP	36	2	HMDB0007888	52922236	NA	C00157
PC37_3_2	0.44636	1.01795e-16	1.738	0.0825716	0.0825716	-4.46655	PGCd - PGCp	non-DE	PC(37:3)	PC 37:3	797.593	Glycerophospholipids [GP]	Glycerophosphocholines [GP01]	Diacylglycerophosphocholines [GP0101]	PC	GP	37	3	NA	NA	NA	NA
PC36_3_3	0.449791	-4.71974e-18	1.71991	0.0858113	0.0858113	-4.47067	PGCd - PGCp	non-DE	PC(36:3)	PC 36:3	783.578	Glycerophospholipids [GP]	Glycerophosphocholines [GP01]	Diacylglycerophosphocholines [GP0101]	PC	GP	36	3	HMDB0007921	52922294	NA	C00157
PCO_36_5_2	0.43554	-6.14304e-17	1.71137	0.087376	0.087376	-4.4726	PGCd - PGCp	non-DE	PC(O-36:5)	PC O-36:5	765.567	Glycerophospholipids [GP]	Glycerophosphocholines [GP01]	1-(1Z-alkenyl),2-acylglycerophosphocholines [GP0103]	PC O-	GP	36	5	HMDB0011220	24779388	NA	NA
PCO_44_5	0.435429	-1.01795e-16	1.70608	0.088357	0.088357	-4.47379	PGCd - PGCp	non-DE	PC(O-44:5)	PC O-44:5	877.692	Glycerophospholipids [GP]	Glycerophosphocholines [GP01]	1-alkyl,2-acylglycerophosphocholines [GP0102]	PC O-	GP	44	5	HMDB0013456	53481767	89995	NA
SMd41_1	0.434105	-2.60375e-16	1.7036	0.088821	0.088821	-4.47435	PGCd - PGCp	non-DE	SM(d41:1)	SM 41:1;O2	800.677	Sphingolipids [SP]	Phosphosphingolipids [SP03]	Ceramide phosphocholines (sphingomyelins) [SP0301]	SM	SP	41	1	HMDB0012105	46891684	83880	C00550	LMSP03010078
PS41_6	0.435574	-6.94628e-17	1.70263	0.089001	0.089001	-4.47456	PGCd - PGCp	non-DE	PS(41:6)	PS 41:6	849.552	Glycerophospholipids [GP]	Glycerophosphoserines [GP03]	Diacylglycerophosphoserines [GP0301]	PS	GP	41	6	NA	52925589	184241	NA	LMGP03010479
LPC16_0p	0.428663	1.29551e-16	1.67873	0.0935707	0.0935707	-4.47989	PGCd - PGCp	non-DE	LPC(16:0p)	LPC O-16:1	479.338	Glycerophospholipids [GP]	Glycerophosphocholines [GP01]	1Z-alkenylglycerophosphocholines [GP0107]	LPC	GP	16	1	HMDB0010407	10917802	NA	C04230
PC16_0e_18_19Z	0.420641	-7.47407e-17	1.65511	0.0982707	0.0982707	-4.48508	PGCd - PGCp	non-DE	PC(16:0e/18:1(9Z))	PC 34:1	759.578	Glycerophospholipids [GP]	Glycerophosphocholines [GP01]	Diacylglycerophosphocholines [GP0101]	PC	GP	34	1	HMDB0007972	5497103	NA	C00157
PC16_0_18_1	0.420459	-3.62963e-16	1.64153	0.101056	0.101056	-4.48803	PGCd - PGCp	non-DE	PC(16:0/18:1)	PC 34:1	759.578	Glycerophospholipids [GP]	Glycerophosphocholines [GP01]	Diacylglycerophosphocholines [GP0101]	PC	GP	34	1	HMDB0007971	24778688	NA	C00157
TG18_2_18_2_18_2_or_TG18_3_18_2_18_1_3	-0.422092	-4.59886e-17	-1.638	0.10179	0.10179	-4.48879	PGCd - PGCp	non-DE	TG(18:2/18:2/18:2) or TG(18:3/18:2/18:1)	TG 54:6	878.736	Glycerolipids [GL]	Triradylglycerols [GL03]	Triacylglycerols [GL0301]	TG	GL	54	6	HMDB0005474	5322095	75844	C00422	LMGL03010371
PCO_38_5_2	0.42466	5.9645e-17	1.63553	0.102307	0.102307	-4.48932	PGCd - PGCp	non-DE	PC(O-38:5)	PC O-38:5	793.599	Glycerophospholipids [GP]	Glycerophosphocholines [GP01]	1-(1Z-alkenyl),2-acylglycerophosphocholines [GP0103]	PC O-	GP	38	5	HMDB0011253	24779390	NA	NA
PC39_6_1	0.411391	-6.75066e-17	1.61769	0.106099	0.106099	-4.49315	PGCd - PGCp	non-DE	PC(39:6)	PC 39:6	819.578	Glycerophospholipids [GP]	Glycerophosphocholines [GP01]	Diacylglycerophosphocholines [GP0101]	PC	GP	39	6	NA	NA	NA	NA
PC42_8_1	0.412957	2.95272e-17	1.60533	0.108792	0.108792	-4.49578	PGCd - PGCp	non-DE	PC(42:8)	PC 42:8	857.593	Glycerophospholipids [GP]	Glycerophosphocholines [GP01]	Diacylglycerophosphocholines [GP0101]	PC	GP	42	8	HMDB0008354	10854909	NA	C00157
PCO_32_1	0.400526	3.0353e-17	1.5778	0.114983	0.114983	-4.50155	PGCd - PGCp	non-DE	PC(O-32:1)	PC O-32:1	717.567	Glycerophospholipids [GP]	Glycerophosphocholines [GP01]	1-alkyl,2-acylglycerophosphocholines [GP0102]	PC O-	GP	32	1	HMDB0013404	52923742	NA	NA
SMd41_2	0.397743	1.00632e-16	1.56573	0.117783	0.117783	-4.50406	PGCd - PGCp	non-DE	SM(d41:2)	SM 41:2;O2	798.661	Sphingolipids [SP]	Phosphosphingolipids [SP03]	Ceramide phosphocholines (sphingomyelins) [SP0301]	SM	SP	41	2	NA	52931209	90494	NA	LMSP03010075
PC37_3_1	0.404321	2.09866e-16	1.56475	0.118012	0.118012	-4.50426	PGCd - PGCp	non-DE	PC(37:3)	PC 37:3	797.593	Glycerophospholipids [GP]	Glycerophosphocholines [GP01]	Diacylglycerophosphocholines [GP0101]	PC	GP	37	3	NA	NA	NA	NA
SMd40_1	0.402015	1.04711e-16	1.56082	0.118937	0.118937	-4.50507	PGCd - PGCp	non-DE	SM(d40:1)	SM 40:1;O2	786.661	Sphingolipids [SP]	Phosphosphingolipids [SP03]	Ceramide phosphocholines (sphingomyelins) [SP0301]	SM	SP	40	1	HMDB0012103	44260125	74532	C00550	LMSP03010006
TG52_4_2	0.405893	-1.04822e-17	1.55389	0.120583	0.120583	-4.50649	PGCd - PGCp	non-DE	TG(52:4)	TG 52:4	854.736	Glycerolipids [GL]	Triradylglycerols [GL03]	Triacylglycerols [GL0301]	TG	GL	52	4	HMDB05363	9544125	89756	C00422	LMGL03010160
SM_39_2	0.394757	1.26635e-16	1.55074	0.121334	0.121334	-4.50714	PGCd - PGCp	non-DE	SM (39:2)	SM 39:2;O2	770.63	Sphingolipids [SP]	Phosphosphingolipids [SP03]	Ceramide phosphocholines (sphingomyelins) [SP0301]	SM	SP	39	2	NA	52931187	90494	NA	LMSP03010064
PS39_6	0.396635	9.23648e-17	1.53996	0.123942	0.123942	-4.50933	PGCd - PGCp	non-DE	PS(39:6)	PS 39:6	821.521	Glycerophospholipids [GP]	Glycerophosphoserines [GP03]	Diacylglycerophosphoserines [GP0301]	PS	GP	39	6	NA	52926001	90494	NA	LMGP03010892
CE18_2	0.397117	-3.07747e-16	1.53016	0.126348	0.126348	-4.51132	PGCd - PGCp	non-DE	CE(18:2)	CE 18:2	648.585	Sterol Lipids [ST]	Sterols [ST01]	Steryl esters [ST0102]	CE	ST	18	2	HMDB00610
acetylcarnitine	-0.396074	-6.20994e-18	-1.52716	0.127091	0.127091	-4.51192	PGCd - PGCp	non-DE	acetylcarnitine	CAR 2:0	203.116	Fatty Acyls [FA]	Fatty esters [FA07]	Fatty acyl carnitines [FA0707]	Car	FA	2	0	HMDB0000201	7045767	NA	C02571
SMd33_1	0.388341	-5.55112e-17	1.52398	0.127884	0.127884	-4.51256	PGCd - PGCp	non-DE	SM(d33:1)	SM 33:1;O2	688.552	Sphingolipids [SP]	Phosphosphingolipids [SP03]	Ceramide phosphocholines (sphingomyelins) [SP0301]	SM	SP	33	1	NA	52931139	64485	NA	LMSP03010038
SMd35_1	-0.387211	1.4735e-16	-1.50319	0.13316	0.13316	-4.51672	PGCd - PGCp	non-DE	SM(d35:1)	SM 35:1;O2	716.583	Sphingolipids [SP]	Phosphosphingolipids [SP03]	Ceramide phosphocholines (sphingomyelins) [SP0301]	SM	SP	35	1	NA	46891763	84488	NA	LMSP03010044
Cerd40_1	0.38146	5.17372e-17	1.50138	0.133627	0.133627	-4.51707	PGCd - PGCp	non-DE	Cer(d40:1)	Cer 40:1;O2	621.606	Sphingolipids [SP]	Ceramides [SP02]	N-acylsphingosines (ceramides) [SP0201]	Cer	SP	40	1	NA	NA	NA	NA
PCO_38_5_1	0.379965	-3.97787e-17	1.49385	0.135586	0.135586	-4.51856	PGCd - PGCp	non-DE	PC(O-38:5)	PC O-38:5	793.599	Glycerophospholipids [GP]	Glycerophosphocholines [GP01]	1-(1Z-alkenyl),2-acylglycerophosphocholines [GP0103]	PC O-	GP	38	5	HMDB0011253	24779390	NA	NA
PC40_6_1	0.379919	-1.58441e-16	1.49019	0.136545	0.136545	-4.51928	PGCd - PGCp	non-DE	PC(40:6)	PC 40:6	833.593	Glycerophospholipids [GP]	Glycerophosphocholines [GP01]	Diacylglycerophosphocholines [GP0101]	PC	GP	40	6	HMDB0008057	24778876	NA	C00157
TG54_5_1	0.378454	-7.23601e-17	1.47987	0.139277	0.139277	-4.52131	PGCd - PGCp	non-DE	TG(54:5)	TG 54:5	880.752	Glycerolipids [GL]	Triradylglycerols [GL03]	Triacylglycerols [GL0301]	TG	GL	54	5		9544433			LMGL03010470
PC36_3_1	0.368267	-1.35087e-17	1.44702	0.148258	0.148258	-4.52765	PGCd - PGCp	non-DE	PC(36:3)	PC 36:3	783.578	Glycerophospholipids [GP]	Glycerophosphocholines [GP01]	Diacylglycerophosphocholines [GP0101]	PC	GP	36	3	HMDB0007921	52922294	NA	C00157
CE_fragment_1	0.3766	-2.41939e-17	1.44235	0.14957	0.14957	-4.52854	PGCd - PGCp	non-DE	CE fragment	CE		Sterol Lipids [ST]			CE	ST			NA	NA	NA	NA	NA
PC33_1	0.367231	-1.6848e-16	1.43747	0.150952	0.150952	-4.52947	PGCd - PGCp	non-DE	PC(33:1)	PC 33:1	745.562	Glycerophospholipids [GP]	Glycerophosphocholines [GP01]	Diacylglycerophosphocholines [GP0101]	PC	GP	33	1	HMDB0007938	24778662	NA	C00157
PS41_5_2	0.369598	1.58266e-16	1.43102	0.15279	0.15279	-4.53069	PGCd - PGCp	non-DE	PS(41:5)	PS 41:5	851.568	Glycerophospholipids [GP]	Glycerophosphoserines [GP03]	Diacylglycerophosphoserines [GP0301]	PS	GP	41	5	NA	NA	NA	NA	LMGP03010509
PC38_5_1	0.360529	1.59834e-16	1.41886	0.156306	0.156306	-4.53298	PGCd - PGCp	non-DE	PC(38:5)	PC 38:5	807.578	Glycerophospholipids [GP]	Glycerophosphocholines [GP01]	Diacylglycerophosphocholines [GP0101]	PC	GP	38	5	HMDB0007989	24778735	NA	C00157
PI18_0_20_4	0.363497	-9.18112e-17	1.41364	0.157832	0.157832	-4.53395	PGCd - PGCp	non-DE	PI(18:0/20:4)	PI 38:4	886.557	Glycerophospholipids [GP]	Glycerophosphoinositols [GP06]	Diacylglycerophosphoinositols [GP0601]	PI	GP	38	4	HMDB0009815	42607491	84153	NA	LMGP06010010
PC18_0p_18_19Z	0.35972	-4.63577e-17	1.39841	0.162355	0.162355	-4.53678	PGCd - PGCp	non-DE	PC(18:0p/18:1(9Z))	PC O-36:2	771.614	Glycerophospholipids [GP]	Glycerophosphocholines [GP01]	1-(1Z-alkenyl),2-acylglycerophosphocholines [GP0103]	PC O-	GP	36	2	HMDB0011243	42607428	NA	NA
PE18_1_18_2	0.360185	-1.95765e-16	1.39818	0.162423	0.162423	-4.53682	PGCd - PGCp	non-DE	PE(18:1/18:2)	PE 36:3	741.531	Glycerophospholipids [GP]	Glycerophosphoethanolamines [GP02]	Diacylglycerophosphoethanolamines [GP0201]	PE	GP	36	3	HMDB0009060	9546753	NA	C00350	LMGP02010048
PC31_0	0.35989	-1.35456e-17	1.39413	0.163643	0.163643	-4.53757	PGCd - PGCp	non-DE	PC(31:0)	PC 31:0	719.547	Glycerophospholipids [GP]	Glycerophosphocholines [GP01]	Diacylglycerophosphocholines [GP0101]	PC	GP	31	0	HMDB0007935	24778655	NA	C00157
PCO_38_6_2	0.353067	8.46508e-17	1.38932	0.165098	0.165098	-4.53845	PGCd - PGCp	non-DE	PC(O-38:6)	PC O-38:6	791.583	Glycerophospholipids [GP]	Glycerophosphocholines [GP01]	1-alkyl,2-acylglycerophosphocholines [GP0102]	PC O-	GP	38	6	HMDB0013409	16759366	1077065	NA
LPC20_3	0.35798	1.40134e-16	1.387	0.165805	0.165805	-4.53888	PGCd - PGCp	non-DE	LPC(20:3)	LPC 20:3	545.348	Glycerophospholipids [GP]	Glycerophosphocholines [GP01]	Monoacylglycerophosphocholines [GP0105]	LPC	GP	20	3	HMDB0010393	53480467	74343	C04230
DG36_3	0.352996	-7.33751e-17	1.38347	0.166883	0.166883	-4.53952	PGCd - PGCp	non-DE	DG(36:3)	DG 36:3	618.522	Glycerolipids [GL]	Diradylglycerols [GL02]	Diacylglycerols [GL0201]	DG	GL	36	3	HMDB0007219	9543722	NA	C00165	LMGL02010056
SMd18_1_24_0	0.354612	1.25998e-16	1.38077	0.167713	0.167713	-4.54002	PGCd - PGCp	non-DE	SM(d18:1/24:0)	SM 42:1;O2	814.693	Sphingolipids [SP]	Phosphosphingolipids [SP03]	Ceramide phosphocholines (sphingomyelins) [SP0301]	SM	SP	42	1	NA	44260127	83360	NA	LMSP03010008
PCO_38_4_2	0.35081	3.7721e-17	1.37247	0.170279	0.170279	-4.54153	PGCd - PGCp	non-DE	PC(O-38:4)	PC O-38:4	795.614	Glycerophospholipids [GP]	Glycerophosphocholines [GP01]	1-(1Z-alkenyl),2-acylglycerophosphocholines [GP0103]	PC O-	GP	38	4	HMDB0011251	53480713	NA	NA
X9_decenoylcarnitine_C10_1_Car	-0.352542	-9.24202e-17	-1.37173	0.170507	0.170507	-4.54166	PGCd - PGCp	non-DE	9-decenoylcarnitine (C10:1-Car)	CAR 10:1	313.225	Fatty Acyls [FA]	Fatty esters [FA07]	Fatty acyl carnitines [FA0707]	Car	FA	10	1	HMDB0013205	53481651	NA	NA
Cerd18_1_26_0	0.350267	2.19572e-16	1.36914	0.171317	0.171317	-4.54213	PGCd - PGCp	non-DE	Cer(d18:1/26:0)	Cer 44:1;O2	677.669	Sphingolipids [SP]	Ceramides [SP02]	N-acylsphingosines (ceramides) [SP0201]	Cer	SP	44	1	HMDB0004955	5283570	72968	C00195
PS41_5_1	0.353687	-7.87638e-17	1.36595	0.172314	0.172314	-4.5427	PGCd - PGCp	non-DE	PS(41:5)	PS 41:5	851.568	Glycerophospholipids [GP]	Glycerophosphoserines [GP03]	Diacylglycerophosphoserines [GP0301]	PS	GP	41	5	NA	NA	NA	NA	LMGP03010509
PCO_34_3_NH4_adduct	0.350062	4.2593e-17	1.36586	0.172342	0.172342	-4.54272	PGCd - PGCp	non-DE	PC(O-34:3) NH4 adduct	PC O-34:3	741.567	Glycerophospholipids [GP]	Glycerophosphocholines [GP01]	1-(1Z-alkenyl),2-acylglycerophosphocholines [GP0103]	PC O-	GP	34	3	HMDB0011211	24779386	84557	NA
PCO_36_3_3	0.345217	-1.53615e-16	1.36048	0.174039	0.174039	-4.54369	PGCd - PGCp	non-DE	PC(O-36:3)	PC O-36:3	769.599	Glycerophospholipids [GP]	Glycerophosphocholines [GP01]	1-(1Z-alkenyl),2-acylglycerophosphocholines [GP0103]	PC O-	GP	36	3	HMDB0011217	52923906	NA	NA
CE16_0	0.348456	-5.43042e-16	1.35536	0.17566	0.17566	-4.54461	PGCd - PGCp	non-DE	CE(16:0)	CE 16:0	624.585	Sterol Lipids [ST]	Sterols [ST01]	Steryl esters [ST0102]	CE	ST	16	0	HMDB0000885	246520	3663	C11251
PI44_4	0.348948	4.67453e-17	1.34969	0.177473	0.177473	-4.54562	PGCd - PGCp	non-DE	PI(44:4)	PI 44:4	970.651	Glycerophospholipids [GP]	Glycerophosphoinositols [GP06]	Diacylglycerophosphoinositols [GP0601]	PI	GP	44	4	NA	52928146	52928146	NA	LMGP06010693
PCO_38_5_4	0.338823	-1.34386e-16	1.33347	0.182733	0.182733	-4.54849	PGCd - PGCp	non-DE	PC(O-38:5)	PC O-38:5	793.599	Glycerophospholipids [GP]	Glycerophosphocholines [GP01]	1-(1Z-alkenyl),2-acylglycerophosphocholines [GP0103]	PC O-	GP	38	5	HMDB0011253	24779390	NA	NA
TG54_7_1	0.333982	-9.66555e-18	1.30092	0.193637	0.193637	-4.55416	PGCd - PGCp	non-DE	TG(54:7)	TG 54:7	876.721	Glycerolipids [GL]	Triradylglycerols [GL03]	Triacylglycerols [GL0301]	TG	GL	54	7		9544547			LMGL03010585
PC35_4	0.331629	-1.13717e-16	1.29704	0.194967	0.194967	-4.55482	PGCd - PGCp	non-DE	PC(35:4)	PC 35:4	767.547	Glycerophospholipids [GP]	Glycerophosphocholines [GP01]	Diacylglycerophosphocholines [GP0101]	PC	GP	35	4	HMDB0007949	52922330	NA	C00157
CE18_1	0.332751	-4.53649e-16	1.29362	0.196146	0.196146	-4.55541	PGCd - PGCp	non-DE	CE(18:1)	CE 18:1	650.6	Sterol Lipids [ST]	Sterols [ST01]	Steryl esters [ST0102]	CE	ST	18	1	HMDB00918
TG58_6	-0.331971	-7.51098e-18	-1.29139	0.196917	0.196917	-4.55579	PGCd - PGCp	non-DE	TG(58:6)	TG 58:6	934.799	Glycerolipids [GL]	Triradylglycerols [GL03]	Triacylglycerols [GL0301]	TG	GL	58	6		56936917			LMGL03013127
PCO_36_4	0.325631	-1.82423e-17	1.27261	0.203503	0.203503	-4.55897	PGCd - PGCp	non-DE	PC(O-36:4)	PC O-36:4	767.583	Glycerophospholipids [GP]	Glycerophosphocholines [GP01]	1-alkyl,2-acylglycerophosphocholines [GP0102]	PC O-	GP	36	4	NA	NA	NA	NA
PCO_40_6_2	0.317166	1.74506e-16	1.25496	0.209838	0.209838	-4.56192	PGCd - PGCp	non-DE	PC(O-40:6)	PC O-40:6	819.614	Glycerophospholipids [GP]	Glycerophosphocholines [GP01]	1-alkyl,2-acylglycerophosphocholines [GP0102]	PC O-	GP	40	6	HMDB0013422	24779341	86252	NA
SMd18_2_14_0	0.317524	-1.2431e-16	1.24822	0.212295	0.212295	-4.56303	PGCd - PGCp	non-DE	SM(d18:2/14:0)	SM 32:2;O2	672.521	Sphingolipids [SP]	Phosphosphingolipids [SP03]	Ceramide phosphocholines (sphingomyelins) [SP0301]	SM	SP	32	2	NA	52931131	138576	NA	LMSP03010034
Isovaleryl_carnitine	-0.31726	-5.19033e-17	-1.23891	0.215721	0.215721	-4.56456	PGCd - PGCp	non-DE	Isovaleryl-carnitine	CAR 5:0	245.163	Fatty Acyls [FA]	Fatty esters [FA07]	Fatty acyl carnitines [FA0707]	Car	FA	5	0	HMDB0000688	6426851	73025	NA
PC37_3_3	0.312599	-1.59198e-16	1.22771	0.219896	0.219896	-4.56639	PGCd - PGCp	non-DE	PC(37:3)	PC 37:3	797.593	Glycerophospholipids [GP]	Glycerophosphocholines [GP01]	Diacylglycerophosphocholines [GP0101]	PC	GP	37	3	NA	NA	NA	NA
DG34_2	0.311523	-9.1073e-17	1.22423	0.221203	0.221203	-4.56695	PGCd - PGCp	non-DE	DG(34:2)	DG 34:2	592.507	Glycerolipids [GL]	Diradylglycerols [GL02]	Diacylglycerols [GL0201]	DG	GL	34	2	NA	NA	NA	NA	LMGL02010021
PC39_6_2	0.308409	2.43599e-18	1.22051	0.222608	0.222608	-4.56755	PGCd - PGCp	non-DE	PC(39:6)	PC 39:6	819.578	Glycerophospholipids [GP]	Glycerophosphocholines [GP01]	Diacylglycerophosphocholines [GP0101]	PC	GP	39	6	NA	NA	NA	NA
LPC16_1	0.310577	2.42603e-16	1.21109	0.226198	0.226198	-4.56907	PGCd - PGCp	non-DE	LPC(16:1)	LPC 16:1	493.317	Glycerophospholipids [GP]	Glycerophosphocholines [GP01]	Monoacylglycerophosphocholines [GP0105]	LPC	GP	16	1	HMDB0010383	24779461	NA	C04230
TG54_3	0.306979	1.27115e-16	1.20603	0.228139	0.228139	-4.56988	PGCd - PGCp	non-DE	TG(54:3)	TG 54:3	884.783	Glycerolipids [GL]	Triradylglycerols [GL03]	Triacylglycerols [GL0301]	TG	GL	54	3	HMDB0045871	9544227	90069	NA	LMGL03010263
SMd18_0_14_0	-0.305773	-5.25584e-17	-1.19189	0.233636	0.233636	-4.57212	PGCd - PGCp	non-DE	SM(d18:0/14:0)	SM 32:0;O2	676.552	Sphingolipids [SP]	Phosphosphingolipids [SP03]	Ceramide phosphocholines (sphingomyelins) [SP0301]	SM	SP	32	0	HMDB0012085	44260138	89482	C00550	LMSP03010030
Cerd18_1_24_0	0.302493	1.5177e-16	1.19154	0.233774	0.233774	-4.57217	PGCd - PGCp	non-DE	Cer(d18:1/24:0)	Cer 42:1;O2	649.637	Sphingolipids [SP]	Ceramides [SP02]	N-acylsphingosines (ceramides) [SP0201]	Cer	SP	42	1	HMDB0004956	5283571	72965	C00195
PC36_3_2	0.304636	6.3299e-17	1.18801	0.235161	0.235161	-4.57273	PGCd - PGCp	non-DE	PC(36:3)	PC 36:3	783.578	Glycerophospholipids [GP]	Glycerophosphocholines [GP01]	Diacylglycerophosphocholines [GP0101]	PC	GP	36	3	HMDB0007921	52922294	NA	C00157
PC36_4_3	0.301943	6.87061e-17	1.18656	0.235731	0.235731	-4.57296	PGCd - PGCp	non-DE	PC(36:4)	PC 36:4	781.562	Glycerophospholipids [GP]	Glycerophosphocholines [GP01]	Diacylglycerophosphocholines [GP0101]	PC	GP	36	4	HMDB0007889	52922238	NA	C00157
PC36_5_2	0.297672	-6.10844e-18	1.17816	0.239062	0.239062	-4.57427	PGCd - PGCp	non-DE	PC(36:5)	PC 36:5	779.547	Glycerophospholipids [GP]	Glycerophosphocholines [GP01]	Diacylglycerophosphocholines [GP0101]	PC	GP	36	5	HMDB0007890	53478611	NA	C00157
Cerd42_1	0.297949	-1.36397e-16	1.17418	0.240651	0.240651	-4.57489	PGCd - PGCp	non-DE	Cer(d42:1)	Cer 42:1;O2	649.637	Sphingolipids [SP]	Ceramides [SP02]	N-acylsphingosines (ceramides) [SP0201]	Cer	SP	42	1	NA	NA	NA	NA
PC34_3_1	0.291582	-1.72891e-16	1.1283	0.259509	0.259509	-4.58187	PGCd - PGCp	non-DE	PC(34:3)	PC 34:3	755.547	Glycerophospholipids [GP]	Glycerophosphocholines [GP01]	Diacylglycerophosphocholines [GP0101]	PC	GP	34	3	HMDB0007881	53478605	NA	C00157
TG54_4_1	0.28617	-9.52806e-17	1.12333	0.261615	0.261615	-4.58261	PGCd - PGCp	non-DE	TG(54:4)	TG 54:4	882.768	Glycerolipids [GL]	Triradylglycerols [GL03]	Triacylglycerols [GL0301]	TG	GL	54	4	NA	56936595	90494	NA	LMGL03012801
CE18_0	0.285531	5.88237e-18	1.11083	0.266957	0.266957	-4.58446	PGCd - PGCp	non-DE	CE(18:0)	CE 18:0	652.616	Sterol Lipids [ST]	Sterols [ST01]	Steryl esters [ST0102]	CE	ST	18	0	HMDB0062461	118246	82750	NA
TG56_2	0.284273	2.38063e-17	1.11009	0.267273	0.267273	-4.58457	PGCd - PGCp	non-DE	TG(56:2)	TG 56:2	914.83	Glycerolipids [GL]	Triradylglycerols [GL03]	Triacylglycerols [GL0301]	TG	GL	56	2		9544398			LMGL03010435
SM37_1	0.282513	5.89252e-17	1.10854	0.267941	0.267941	-4.58479	PGCd - PGCp	non-DE	SM(37:1)	SM 37:1;O2	744.615	Sphingolipids [SP]	Phosphosphingolipids [SP03]	Ceramide phosphocholines (sphingomyelins) [SP0301]	SM	SP	37	1	NA	52931171	84485	NA	LMSP03010055
LPC18_1	0.282454	-1.78418e-16	1.10526	0.269357	0.269357	-4.58527	PGCd - PGCp	non-DE	LPC(18:1)	LPC 18:1	521.348	Glycerophospholipids [GP]	Glycerophosphocholines [GP01]	Monoacylglycerophosphocholines [GP0105]	LPC	GP	18	1	HMDB0062651	24779494	76071	NA
Cerd18_1_22_0	0.277286	4.30175e-17	1.09134	0.27543	0.27543	-4.5873	PGCd - PGCp	non-DE	Cer(d18:1/22:0)	Cer 40:1;O2	621.606	Sphingolipids [SP]	Ceramides [SP02]	N-acylsphingosines (ceramides) [SP0201]	Cer	SP	40	1	HMDB0004952	5283567	72966	C00195
octadecenoylcarnitine_C18_1_Car	0.273221	7.84686e-17	1.06206	0.28851	0.28851	-4.59147	PGCd - PGCp	non-DE	octadecenoylcarnitine (C18:1-Car)	CAR 18:1	425.351	Fatty Acyls [FA]	Fatty esters [FA07]	Fatty acyl carnitines [FA0707]	Car	FA	18	1	HMDB0006464	53477837	86038	NA
PC36_1	0.263947	-2.06026e-16	1.03467	0.301118	0.301118	-4.59526	PGCd - PGCp	non-DE	PC(36:1)	PC 36:1	787.609	Glycerophospholipids [GP]	Glycerophosphocholines [GP01]	Diacylglycerophosphocholines [GP0101]	PC	GP	36	1	HMDB0007887	53478609	NA	C00157
PS41_4_1	0.267476	-1.03936e-16	1.01978	0.308123	0.308123	-4.59729	PGCd - PGCp	non-DE	PS(41:4)	PS 41:4	853.583	Glycerophospholipids [GP]	Glycerophosphoserines [GP03]	Diacylglycerophosphoserines [GP0301]	PS	GP	41	4	NA	52925588	90494	NA	LMGP03010478
SMd18_1_16_0	0.261319	2.92375e-16	1.01911	0.308438	0.308438	-4.59738	PGCd - PGCp	non-DE	SM(d18:1/16:0)	SM 34:1;O2	702.568	Sphingolipids [SP]	Phosphosphingolipids [SP03]	Ceramide phosphocholines (sphingomyelins) [SP0301]	SM	SP	34	1	HMDB0061712	9939941	78646		LMSP03010003
TG48_4_2	0.264713	-4.2187e-17	1.01649	0.309685	0.309685	-4.59773	PGCd - PGCp	non-DE	TG(48:4)	TG 48:4	798.674	Glycerolipids [GL]	Triradylglycerols [GL03]	Triacylglycerols [GL0301]	TG	GL	48	4	NA	NA	NA	NA	LMGL03012719
PC38_4_3	0.25676	-1.22519e-16	1.00955	0.312996	0.312996	-4.59866	PGCd - PGCp	non-DE	PC(38:4)	PC 38:4	809.593	Glycerophospholipids [GP]	Glycerophosphocholines [GP01]	Diacylglycerophosphocholines [GP0101]	PC	GP	38	4	HMDB0007988	24778732	NA	C00157
LacCerd18_1_16_0	0.258151	-4.07845e-17	1.00918	0.313175	0.313175	-4.59871	PGCd - PGCp	non-DE	LacCer(d18:1/16:0)	Hex2Cer 34:1;O2	861.618	Sphingolipids [SP]	Neutral glycosphingolipids [SP05]	Simple Glc series [SP0501]	Cer	SP	34	1	NA	NA	NA	NA	LMSP0501AB03
hexadecenoylcarnitine_C16_1_Car	-0.262934	-5.50682e-17	-1.00511	0.315127	0.315127	-4.59925	PGCd - PGCp	non-DE	hexadecenoylcarnitine (C16:1-Car)	CAR 16:1	399.335	Fatty Acyls [FA]	Fatty esters [FA07]	Fatty acyl carnitines [FA0707]	Car	FA	16	0	HMDB0240783
TG18_1_18_2_18_2_1	0.255684	-1.16263e-17	1.00155	0.316845	0.316845	-4.59973	PGCd - PGCp	non-DE	TG(18:1/18:2/18:2)	TG 54:5	880.752	Glycerolipids [GL]	Triradylglycerols [GL03]	Triacylglycerols [GL0301]	TG	GL	54	5	HMDB05461	25240373	NA	C00422	LMGL03010327
SM31_1	0.255365	1.50736e-16	0.994305	0.320356	0.320356	-4.60068	PGCd - PGCp	non-DE	SM(31:1)	SM 31:1;O2	660.521	Sphingolipids [SP]	Phosphosphingolipids [SP03]	Ceramide phosphocholines (sphingomyelins) [SP0301]	SM	SP	31	1	NA	52931179	90494	NA	LMSP03019A3J
TG54_1	0.258194	1.13218e-17	0.993543	0.320727	0.320727	-4.60078	PGCd - PGCp	non-DE	TG(54:1)	TG 54:1	888.815	Glycerolipids [GL]	Triradylglycerols [GL03]	Triacylglycerols [GL0301]	TG	GL	54	1	NA	9544250	NA	NA	LMGL03010286
Retinol	0.256133	-2.96306e-16	0.989557	0.322671	0.322671	-4.60131	PGCd - PGCp	non-DE	Retinol	PR	286.23	Prenol Lipids [PR]	Isoprenoids [PR01]	Retinoids [PR0109]	PR	PR	0	0	HMDB0000305	445354	17336	C17276	LMPR01090001
LPC18_0	0.248942	1.25675e-16	0.978512	0.328099	0.328099	-4.60274	PGCd - PGCp	non-DE	LPC(18:0)	LPC 18:0	523.364	Glycerophospholipids [GP]	Glycerophosphocholines [GP01]	Monoacylglycerophosphocholines [GP0105]	LPC	GP	18	0	HMDB0010384	497299	NA	C04230
SMd32_1	0.247562	-2.47641e-16	0.976307	0.329189	0.329189	-4.60303	PGCd - PGCp	non-DE	SM(d32:1)	SM 32:1;O2	674.536	Sphingolipids [SP]	Phosphosphingolipids [SP03]	Ceramide phosphocholines (sphingomyelins) [SP0301]	SM	SP	32	1	HMDB0012097	11433862	64486	NA	LMSP03010028
TG56_8_2	-0.246959	-1.64891e-17	-0.973405	0.330628	0.330628	-4.6034	PGCd - PGCp	non-DE	TG(56:8)	TG 56:8	902.736	Glycerolipids [GL]	Triradylglycerols [GL03]	Triacylglycerols [GL0301]	TG	GL	56	8	HMDB05392	9544762	NA	C00422	LMGL03010801
SMd16_1_18_1_or_SMd18_2_16_0	0.246451	3.39747e-17	0.970519	0.332063	0.332063	-4.60377	PGCd - PGCp	non-DE	SM(d16:1/18:1) or SM(d18:2/16:0)	SM 34:2;O2	700.552	Sphingolipids [SP]	Phosphosphingolipids [SP03]	Ceramide phosphocholines (sphingomyelins) [SP0301]	SM	SP	34	2	NA	52931143	138571	NA	LMSP03010040
PCO_34_2	0.247929	-1.32693e-16	0.967981	0.333328	0.333328	-4.6041	PGCd - PGCp	non-DE	PC(O-34:2)	PC O-34:2	743.583	Glycerophospholipids [GP]	Glycerophosphocholines [GP01]	1-(1Z-alkenyl),2-acylglycerophosphocholines [GP0103]	PC O-	GP	34	2	HMDB0011209	53480679	NA	NA
Nonanoylcarnitine	-0.247768	1.1165e-16	-0.962716	0.335963	0.335963	-4.60477	PGCd - PGCp	non-DE	Nonanoylcarnitine	CAR 9:0	301.225	Fatty Acyls [FA]	Fatty esters [FA07]	Fatty acyl carnitines [FA0707]	Car	FA	9	0	HMDB0006320	53477823	84095	NA
PC37_4	0.247231	-2.13703e-17	0.958272	0.338197	0.338197	-4.60534	PGCd - PGCp	non-DE	PC(37:4)	PC 37:4	795.578	Glycerophospholipids [GP]	Glycerophosphocholines [GP01]	Diacylglycerophosphocholines [GP0101]	PC	GP	37	4	HMDB0007955	52922340	NA	C00157
TG18_2_18_1_18_1	0.244287	-6.25239e-17	0.958171	0.338248	0.338248	-4.60535	PGCd - PGCp	non-DE	TG(18:2/18:1/18:1)	TG 54:4	882.768	Glycerolipids [GL]	Triradylglycerols [GL03]	Triacylglycerols [GL0301]	TG	GL	54	4	HMDB05455	25240371	NA	C00422	LMGL03010288
TG52_0_1	0.247215	-4.44015e-17	0.956092	0.339296	0.339296	-4.60561	PGCd - PGCp	non-DE	TG(52:0)	TG 52:0	862.799	Glycerolipids [GL]	Triradylglycerols [GL03]	Triacylglycerols [GL0301]	TG	GL	52	0	HMDB0108596	545690	109896	NA	LMGL03010069
PC18_0p_22_6	0.240633	-1.32762e-16	0.955092	0.339802	0.339802	-4.60574	PGCd - PGCp	non-DE	PC(18:0p/22:6)	PC O-40:7	817.599	Glycerophospholipids [GP]	Glycerophosphocholines [GP01]	1-(1Z-alkenyl),2-acylglycerophosphocholines [GP0103]	PC O-	GP	40	7	HMDB0011262	42607430	NA	NA
PCP_18_0_22_6	0.239317	-4.96795e-17	0.9469	0.343958	0.343958	-4.60677	PGCd - PGCp	non-DE	PC(P-18:0/22:6)	PC O-40:7	817.599	Glycerophospholipids [GP]	Glycerophosphocholines [GP01]	1-(1Z-alkenyl),2-acylglycerophosphocholines [GP0103]	PC O-	GP	40	7	HMDB0011262	42607430	NA	NA
PE20_5_16_0	-0.24158	4.52781e-17	-0.946882	0.343967	0.343967	-4.60677	PGCd - PGCp	non-DE	PE(20:5/16:0)	PE 36:5	737.5	Glycerophospholipids [GP]	Glycerophosphoethanolamines [GP02]	Diacylglycerophosphoethanolamines [GP0201]	PE	GP	36	5	HMDB0009451				LMGP02010968
CE20_4	0.234996	1.96577e-16	0.917642	0.359066	0.359066	-4.61038	PGCd - PGCp	non-DE	CE(20:4)	CE 20:4	672.585	Sterol Lipids [ST]	Sterols [ST01]	Steryl esters [ST0102]	CE	ST	20	4	HMDB06726	6479222	NA	C02530
PC38_4_2	0.23402	-1.89546e-16	0.915124	0.360385	0.360385	-4.61069	PGCd - PGCp	non-DE	PC(38:4)	PC 38:4	809.593	Glycerophospholipids [GP]	Glycerophosphocholines [GP01]	Diacylglycerophosphocholines [GP0101]	PC	GP	38	4	HMDB0007988	24778732	NA	C00157
TG56_6	0.229086	-9.37212e-17	0.90958	0.363301	0.363301	-4.61136	PGCd - PGCp	non-DE	TG(56:6)	TG 56:6	906.768	Glycerolipids [GL]	Triradylglycerols [GL03]	Triacylglycerols [GL0301]	TG	GL	56	6		56939739			LMGL03015957
LPC16_0	0.232728	2.54543e-16	0.908676	0.363778	0.363778	-4.61146	PGCd - PGCp	non-DE	LPC(16:0)	LPC 16:0	495.332	Glycerophospholipids [GP]	Glycerophosphocholines [GP01]	Monoacylglycerophosphocholines [GP0105]	LPC	GP	16	0	HMDB0240262	15061532	76078	NA
PEP_16_0_18_2	-0.230103	-3.35872e-18	-0.902361	0.36712	0.36712	-4.61222	PGCd - PGCp	non-DE	PE(P-16:0/18:2)	PE O-34:3	699.52	Glycerophospholipids [GP]	Glycerophosphoethanolamines [GP02]	1-(1Z-alkenyl),2-acylglycerophosphoethanolamines [GP0203]	PE O-	GP	34	3	HMDB0011343	52925127	NA	NA	LMGP02030094
PC36_5_1	-0.230021	2.64269e-17	-0.894379	0.371372	0.371372	-4.61317	PGCd - PGCp	non-DE	PC(36:5)	PC 36:5	779.547	Glycerophospholipids [GP]	Glycerophosphocholines [GP01]	Diacylglycerophosphocholines [GP0101]	PC	GP	36	5	HMDB0007890	53478611	NA	C00157
TG18_2_18_2_18_2_or_TG18_3_18_2_18_1_1	0.225597	2.76818e-17	0.881546	0.378271	0.378271	-4.61468	PGCd - PGCp	non-DE	TG(18:2/18:2/18:2) or TG(18:3/18:2/18:1)	TG 54:6	878.736	Glycerolipids [GL]	Triradylglycerols [GL03]	Triacylglycerols [GL0301]	TG	GL	54	6	HMDB0005474	5322095	75844	C00422	LMGL03010371
TG18_1_18_1_18_1	0.224095	9.04086e-17	0.879385	0.37944	0.37944	-4.61493	PGCd - PGCp	non-DE	TG(18:1/18:1/18:1)	TG 54:3	884.783	Glycerolipids [GL]	Triradylglycerols [GL03]	Triacylglycerols [GL0301]	TG	GL	54	3	HMDB0005453	5497163	53753	NA	LMGL03010250
PE38_5_1	0.222171	-1.73315e-16	0.866977	0.386198	0.386198	-4.61637	PGCd - PGCp	non-DE	PE(38:5)	PE 38:5	765.531	Glycerophospholipids [GP]	Glycerophosphoethanolamines [GP02]	Diacylglycerophosphoethanolamines [GP0201]	PE	GP	38	5	HMDB0009101	52924373	NA	C00350	LMGP02010672
CE_fragment_2	0.221534	2.89736e-17	0.86096	0.389502	0.389502	-4.61705	PGCd - PGCp	non-DE	CE fragment	CE		Sterol Lipids [ST]			CE	ST			NA	NA	NA	NA	NA
DG18_1_18_1	0.217574	2.27913e-17	0.855625	0.392446	0.392446	-4.61766	PGCd - PGCp	non-DE	DG(18:1/18:1))	CDP-DG 36:2	1005.55	Glycerolipids [GL]	Diradylglycerols [GL02]	Diacylglycerols [GL0201]	DG	GL	36	2	HMDB0006988	24779568	NA	NA	LMGP13010004
PE38_5_2	0.218183	-1.9451e-17	0.855533	0.392496	0.392496	-4.61767	PGCd - PGCp	non-DE	PE(38:5)	PE 38:5	765.531	Glycerophospholipids [GP]	Glycerophosphoethanolamines [GP02]	Diacylglycerophosphoethanolamines [GP0201]	PE	GP	38	5	HMDB0009101	52924373	NA	C00350	LMGP02010672
PC36_2_1	0.220077	1.28812e-16	0.855225	0.392667	0.392667	-4.6177	PGCd - PGCp	non-DE	PC(36:2)	PC 36:2	785.593	Glycerophospholipids [GP]	Glycerophosphocholines [GP01]	Diacylglycerophosphocholines [GP0101]	PC	GP	36	2	HMDB0007888	52922236	NA	C00157
Cerd18_1_23_0	0.216257	1.82499e-16	0.854078	0.393302	0.393302	-4.61783	PGCd - PGCp	non-DE	Cer(d18:1/23:0)	Cer 41:1;O2	635.622	Sphingolipids [SP]	Ceramides [SP02]	N-acylsphingosines (ceramides) [SP0201]	Cer	SP	41	1	HMDB0000950	52931115	84372	NA
PEP_18_0_18_2	-0.21576	8.58411e-17	-0.845161	0.398258	0.398258	-4.61884	PGCd - PGCp	non-DE	PE(P-18:0/18:2)	PE O-36:3	727.552	Glycerophospholipids [GP]	Glycerophosphoethanolamines [GP02]	1-(1Z-alkenyl),2-acylglycerophosphoethanolamines [GP0203]	PE O-	GP	36	3	HMDB0011376	52925079	90483	NA	LMGP02030046
PC38_6_1	0.215688	1.35807e-16	0.841874	0.400094	0.400094	-4.6192	PGCd - PGCp	non-DE	PC(38:6)	PC 38:6	805.562	Glycerophospholipids [GP]	Glycerophosphocholines [GP01]	Diacylglycerophosphocholines [GP0101]	PC	GP	38	6	HMDB0007991	6441886	NA	C00157
PCO_38_6_4	0.21969	4.73081e-17	0.841778	0.400148	0.400148	-4.61922	PGCd - PGCp	non-DE	PC(O-38:6)	PC O-38:6	791.583	Glycerophospholipids [GP]	Glycerophosphocholines [GP01]	1-alkyl,2-acylglycerophosphocholines [GP0102]	PC O-	GP	38	6	HMDB0013409	16759366	1077065	NA
CE20_5	0.210684	1.02829e-16	0.835716	0.403549	0.403549	-4.61989	PGCd - PGCp	non-DE	CE(20:5)	CE 20:5	670.569	Sterol Lipids [ST]	Sterols [ST01]	Steryl esters [ST0102]	CE	ST	20	5	HMDB06731	10372299	84969	NA
PC36_4_1	0.214108	2.57625e-17	0.831432	0.405962	0.405962	-4.62036	PGCd - PGCp	non-DE	PC(36:4)	PC 36:4	781.562	Glycerophospholipids [GP]	Glycerophosphocholines [GP01]	Diacylglycerophosphocholines [GP0101]	PC	GP	36	4	HMDB0007889	52922238	NA	C00157
PC40_5_1	0.209372	-4.1172e-17	0.831064	0.40617	0.40617	-4.6204	PGCd - PGCp	non-DE	PC(40:5)	PC 40:5	835.609	Glycerophospholipids [GP]	Glycerophosphocholines [GP01]	Diacylglycerophosphocholines [GP0101]	PC	GP	40	5	HMDB0008055	24778871	NA	C00157
HexCerd18_1_22_0	0.210103	-1.91115e-16	0.825783	0.409158	0.409158	-4.62098	PGCd - PGCp	non-DE	HexCer(d18:1/22:0)	HexCer 40:1;O2	783.659	Sphingolipids [SP]	Neutral glycosphingolipids [SP05]	Simple Glc series [SP0501]	Cer	SP	40	1	NA	NA	NA	NA	LMSP0501AA07
SMd18_1_24_4	0.207042	1.25444e-16	0.807147	0.419807	0.419807	-4.623	PGCd - PGCp	non-DE	SM(d18:1/24:4)	SM 42:5;O2		Sphingolipids [SP]	Phosphosphingolipids [SP03]	Ceramide phosphocholines (sphingomyelins) [SP0301]	SM	SP	42	5	NA	NA	NA	NA	NA
TG53_5	0.205637	-3.05791e-17	0.801026	0.42334	0.42334	-4.62365	PGCd - PGCp	non-DE	TG(53:5)	TG 53:5	866.736	Glycerolipids [GL]	Triradylglycerols [GL03]	Triacylglycerols [GL0301]	TG	GL	53	5	NA	56937355	NA	NA	LMGL03013565
PC37_2	0.202112	7.27753e-17	0.790248	0.429603	0.429603	-4.62478	PGCd - PGCp	non-DE	PC(37:2)	PC 37:2	799.609	Glycerophospholipids [GP]	Glycerophosphocholines [GP01]	Diacylglycerophosphocholines [GP0101]	PC	GP	37	2	HMDB0007954	52922338	NA	C00157
PC40_4_2	0.199576	1.23765e-16	0.78474	0.432824	0.432824	-4.62536	PGCd - PGCp	non-DE	PC(40:4)	PC 40:4	837.625	Glycerophospholipids [GP]	Glycerophosphocholines [GP01]	Diacylglycerophosphocholines [GP0101]	PC	GP	40	4	HMDB0008054	24778868	NA	C00157
PC40_5_2	0.198764	-4.03046e-17	0.779775	0.43574	0.43574	-4.62587	PGCd - PGCp	non-DE	PC(40:5)	PC 40:5	835.609	Glycerophospholipids [GP]	Glycerophosphocholines [GP01]	Diacylglycerophosphocholines [GP0101]	PC	GP	40	5	HMDB0008055	24778871	NA	C00157
LPC20_5	-0.198755	7.29414e-17	-0.772263	0.440172	0.440172	-4.62664	PGCd - PGCp	non-DE	LPC(20:5)	LPC 20:5	541.317	Glycerophospholipids [GP]	Glycerophosphocholines [GP01]	Monoacylglycerophosphocholines [GP0105]	LPC	GP	20	5	HMDB0010397	11757087	NA	C04230
PC40_7_2	0.193935	6.90198e-17	0.767674	0.442894	0.442894	-4.62711	PGCd - PGCp	non-DE	PC(40:7)	PC 40:7	831.578	Glycerophospholipids [GP]	Glycerophosphocholines [GP01]	Diacylglycerophosphocholines [GP0101]	PC	GP	40	7	HMDB0008090	24778901	NA	C00157
SMd36_2	0.197185	-1.56111e-16	0.767352	0.443085	0.443085	-4.62714	PGCd - PGCp	non-DE	SM(d36:2)	SM 36:2;O2	728.583	Sphingolipids [SP]	Phosphosphingolipids [SP03]	Ceramide phosphocholines (sphingomyelins) [SP0301]	SM	SP	36	2	NA	52931159	188192	NA	LMSP03010049
TG56_3_2	0.195703	2.44614e-17	0.765742	0.444042	0.444042	-4.62731	PGCd - PGCp	non-DE	TG(56:3)	TG 56:3	912.815	Glycerolipids [GL]	Triradylglycerols [GL03]	Triacylglycerols [GL0301]	TG	GL	56	3		9544594			LMGL03010632
PC38_1	0.193908	2.25699e-17	0.765499	0.444186	0.444186	-4.62733	PGCd - PGCp	non-DE	PC(38:1)	PC 38:1	815.64	Glycerophospholipids [GP]	Glycerophosphocholines [GP01]	Diacylglycerophosphocholines [GP0101]	PC	GP	38	1	HMDB0007894	24778643	NA	C00157
PEO_16_0_18_1	-0.193596	2.90308e-16	-0.757859	0.448745	0.448745	-4.6281	PGCd - PGCp	non-DE	PE(O-16:0/18:1)	PE O-34:1	703.552	Glycerophospholipids [GP]	Glycerophosphoethanolamines [GP02]	1-alkyl,2-acylglycerophosphoethanolamines [GP0202]	PE O-	GP	34	1	HMDB0011157	42607455	NA	NA	LMGP02020018
PC37_5	0.190864	1.28923e-16	0.754471	0.450775	0.450775	-4.62844	PGCd - PGCp	non-DE	PC(37:5)	PC 37:5	793.562	Glycerophospholipids [GP]	Glycerophosphocholines [GP01]	Diacylglycerophosphocholines [GP0101]	PC	GP	37	5	NA	NA	NA	NA
PC38_4_1	0.194102	2.00785e-17	0.74834	0.454461	0.454461	-4.62905	PGCd - PGCp	non-DE	PC(38:4)	PC 38:4	809.593	Glycerophospholipids [GP]	Glycerophosphocholines [GP01]	Diacylglycerophosphocholines [GP0101]	PC	GP	38	4	HMDB0007988	24778732	NA	C00157
Palmitoylcarnitine	0.191567	-1.10469e-16	0.748134	0.454586	0.454586	-4.62907	PGCd - PGCp	non-DE	Palmitoylcarnitine	CAR 16:0	399.335	Fatty Acyls [FA]	Fatty esters [FA07]	Fatty acyl carnitines [FA0707]	Car	FA	16	0	HMDB0240783
Cerd18_1_24_1	0.186794	-1.53975e-16	0.736405	0.461687	0.461687	-4.63023	PGCd - PGCp	non-DE	Cer(d18:1/24:1)	FMC-5 18:1;O2/24:1	1019.73	Sphingolipids [SP]	Neutral glycosphingolipids [SP05]	Simple Glc series [SP0501]	Cer	SP	42	2	NA	52931247	NA	NA	LMSP05010036
TG18_2_22_5_16_0_2	-0.183606	3.90682e-17	-0.724854	0.46874	0.46874	-4.63134	PGCd - PGCp	non-DE	TG(18:2/22:5/16:0)	TG 56:7	904.752	Glycerolipids [GL]	Triradylglycerols [GL03]	Triacylglycerols [GL0301]	TG	GL	56	7	NA	NA	NA	NA	LMGL03010921
LPC14_0	0.184202	-7.54051e-17	0.71687	0.47365	0.47365	-4.63211	PGCd - PGCp	non-DE	LPC(14:0)	LPC 14:0	467.301	Glycerophospholipids [GP]	Glycerophosphocholines [GP01]	Monoacylglycerophosphocholines [GP0105]	LPC	GP	14	0	HMDB0010379	460604	NA	C04230
TG48_4_1	0.181812	-1.00799e-16	0.711484	0.476979	0.476979	-4.63262	PGCd - PGCp	non-DE	TG(48:4)	TG 48:4	798.674	Glycerolipids [GL]	Triradylglycerols [GL03]	Triacylglycerols [GL0301]	TG	GL	48	4	NA	NA	NA	NA	LMGL03012719
TG56_9	-0.176129	-9.78089e-18	-0.695493	0.486936	0.486936	-4.63411	PGCd - PGCp	non-DE	TG(56:9)	TG 56:9	900.721	Glycerolipids [GL]	Triradylglycerols [GL03]	Triacylglycerols [GL0301]	TG	GL	56	9	HMDB0050769	56936880	NA	NA	LMGL03013090
PC32_1	0.177262	7.85331e-17	0.692568	0.488769	0.488769	-4.63437	PGCd - PGCp	non-DE	PC(32:1)	PC 32:1	731.547	Glycerophospholipids [GP]	Glycerophosphocholines [GP01]	Diacylglycerophosphocholines [GP0101]	PC	GP	32	1	HMDB0007872	24778618	NA	C00157
PC40_6_2	0.172507	-7.57373e-17	0.686866	0.492354	0.492354	-4.6349	PGCd - PGCp	non-DE	PC(40:6)	PC 40:6	833.593	Glycerophospholipids [GP]	Glycerophosphocholines [GP01]	Diacylglycerophosphocholines [GP0101]	PC	GP	40	6	HMDB0008057	24778876	NA	C00157
TGO_50_1_or_TGP_50_0	0.173478	-7.54051e-17	0.682872	0.494873	0.494873	-4.63526	PGCd - PGCp	non-DE	TG(O-50:1) or TG(P-50:0)	TG 50:1	832.752	Glycerolipids [GL]	Triradylglycerols [GL03]	Triacylglycerols [GL0301]	TG	GL	50	1		5283474			LMGL03010005
Cerd18_1_25_0	0.170727	2.87521e-17	0.666936	0.504993	0.504993	-4.63668	PGCd - PGCp	non-DE	Cer(d18:1/25:0)	Cer 43:1;O2	663.653	Sphingolipids [SP]	Ceramides [SP02]	N-acylsphingosines (ceramides) [SP0201]	Cer	SP	43	1	HMDB0004957	9547202	NA	C00195
PC42_6	-0.169021	-4.86184e-17	-0.664103	0.506804	0.506804	-4.63693	PGCd - PGCp	non-DE	PC(42:6)	PC 42:6	861.625	Glycerophospholipids [GP]	Glycerophosphocholines [GP01]	Diacylglycerophosphocholines [GP0101]	PC	GP	42	6	HMDB0008288	24779053	NA	C00157
PE16_1e_20_5	-0.167543	-2.04476e-17	-0.660167	0.509325	0.509325	-4.63728	PGCd - PGCp	non-DE	PE(16:1e/20:5)	PE 36:6	735.484	Glycerophospholipids [GP]	Glycerophosphoethanolamines [GP02]	Diacylglycerophosphoethanolamines [GP0201]	PE	GP	36	4	HMDB0008972	52924236	NA	C00350	LMGP02010533
HexCerd18_1_24_0	0.167779	1.25122e-17	0.656095	0.51194	0.51194	-4.63763	PGCd - PGCp	non-DE	HexCer(d18:1/24:0)	HexCer 42:1;O2	811.69	Sphingolipids [SP]	Neutral glycosphingolipids [SP05]	Simple Glc series [SP0501]	Cer	SP	42	1	HMDB0004978	6321361	NA	NA	LMSP0501AA09
TG56_4_1	0.167665	4.90705e-17	0.653999	0.513289	0.513289	-4.63781	PGCd - PGCp	non-DE	TG(56:4)	TG 56:4	910.799	Glycerolipids [GL]	Triradylglycerols [GL03]	Triacylglycerols [GL0301]	TG	GL	56	4		9544593			LMGL03010631
PCO_34_3_1	0.167058	-3.91236e-17	0.652136	0.514489	0.514489	-4.63798	PGCd - PGCp	non-DE	PC(O-34:3)	PC O-34:3	741.567	Glycerophospholipids [GP]	Glycerophosphocholines [GP01]	1-(1Z-alkenyl),2-acylglycerophosphocholines [GP0103]	PC O-	GP	34	3	HMDB0011211	24779386	84557	NA
PEP_18_0_22_5_+_PEP_20_1_20_4	-0.164892	-1.42017e-16	-0.645533	0.518755	0.518755	-4.63854	PGCd - PGCp	non-DE	PE(P-18:0/22:5) + PE(P-20:1/20:4)	PE O-40:5	779.583	Glycerophospholipids [GP]	Glycerophosphoethanolamines [GP02]	1-(1Z-alkenyl),2-acylglycerophosphoethanolamines [GP0203]	PE O-	GP	40	5	HMDB0011391	52925094	NA	NA	LMGP02030061
LPE20_4	-0.166447	-1.64762e-16	-0.644162	0.519643	0.519643	-4.63866	PGCd - PGCp	non-DE	LPE(20:4)	LPE 20:4	501.286	Glycerophospholipids [GP]	Glycerophosphoethanolamines [GP02]	Monoacylglycerophosphoethanolamines [GP0205]	LPE	GP	20	4	HMDB0011517	42607465	64395	NA
PCO_38_5_3	-0.16581	5.90544e-18	-0.642668	0.520612	0.520612	-4.63879	PGCd - PGCp	non-DE	PC(O-38:5)	PC O-38:5	793.599	Glycerophospholipids [GP]	Glycerophosphocholines [GP01]	1-(1Z-alkenyl),2-acylglycerophosphocholines [GP0103]	PC O-	GP	38	5	HMDB0011253	24779390	NA	NA
TGO_52_2_or_TGP_52_1	0.163676	1.03493e-16	0.642478	0.520736	0.520736	-4.6388	PGCd - PGCp	non-DE	TG(O-52:2) or TG(P-52:1)	TG 52:2	858.768	Glycerolipids [GL]	Triradylglycerols [GL03]	Triacylglycerols [GL0301]	TG	GL	52	2		9544051			LMGL03010084
SMd42_3	0.161753	7.76935e-17	0.634771	0.525748	0.525748	-4.63946	PGCd - PGCp	non-DE	SM(d42:3)	SM 42:3;O2	810.661	Sphingolipids [SP]	Phosphosphingolipids [SP03]	Ceramide phosphocholines (sphingomyelins) [SP0301]	SM	SP	42	3	NA	52931215	138578	NA	LMSP03010080
PE16_0_20_4	0.157292	-1.15525e-17	0.618459	0.536438	0.536438	-4.64081	PGCd - PGCp	non-DE	PE(16:0/20:4)	PE 36:4	739.515	Glycerophospholipids [GP]	Glycerophosphoethanolamines [GP02]	Diacylglycerophosphoethanolamines [GP0201]	PE	GP	36	4	HMDB0008937	9546800	NA	C00350	LMGP02010096
TG52_4_1	0.156722	-1.06076e-16	0.615344	0.538492	0.538492	-4.64107	PGCd - PGCp	non-DE	TG(52:4)	TG 52:4	854.736	Glycerolipids [GL]	Triradylglycerols [GL03]	Triacylglycerols [GL0301]	TG	GL	52	4	HMDB05363	9544125	89756	C00422	LMGL03010160
PC34_3_2	-0.156521	-1.05071e-16	-0.612569	0.540325	0.540325	-4.64129	PGCd - PGCp	non-DE	PC(34:3)	PC 34:3	755.547	Glycerophospholipids [GP]	Glycerophosphocholines [GP01]	Diacylglycerophosphocholines [GP0101]	PC	GP	34	3	HMDB0007881	53478605	NA	C00157
SMd42_2_2	0.15499	2.15964e-16	0.606046	0.544645	0.544645	-4.64182	PGCd - PGCp	non-DE	SM(d42:2)	SM 42:2;O2	812.677	Sphingolipids [SP]	Phosphosphingolipids [SP03]	Ceramide phosphocholines (sphingomyelins) [SP0301]	SM	SP	42	2	HMDB0012107	44260126	17636	C00550	LMSP03010007
SMd40_2	-0.153337	-2.52458e-17	-0.601685	0.547544	0.547544	-4.64217	PGCd - PGCp	non-DE	SM(d40:2)	SM 40:2;O2	784.646	Sphingolipids [SP]	Phosphosphingolipids [SP03]	Ceramide phosphocholines (sphingomyelins) [SP0301]	SM	SP	40	2	HMDB0012104	52931203	74533	C00550	LMSP03010072
Hexanoylcarnitine	-0.153177	-1.4616e-17	-0.593883	0.552748	0.552748	-4.64278	PGCd - PGCp	non-DE	Hexanoylcarnitine	CAR 6:0	259.178	Fatty Acyls [FA]	Fatty esters [FA07]	Fatty acyl carnitines [FA0707]	Car	FA	6	0	HMDB0000705	6426853	70749	NA
PC35_2	0.153212	-1.27336e-16	0.592564	0.55363	0.55363	-4.64289	PGCd - PGCp	non-DE	PC(35:2)	PC 35:2	771.578	Glycerophospholipids [GP]	Glycerophosphocholines [GP01]	Diacylglycerophosphocholines [GP0101]	PC	GP	35	2	HMDB0007946	52922326	NA	C00157
TG58_10_1	-0.150391	-5.7209e-18	-0.589811	0.555474	0.555474	-4.6431	PGCd - PGCp	non-DE	TG(58:10)	TG 58:10	926.736	Glycerolipids [GL]	Triradylglycerols [GL03]	Triacylglycerols [GL0301]	TG	GL	58	10	HMDB0053875	56936898	NA	NA	LMGL03013108
TG54_4_2	0.152522	-2.77279e-17	0.580691	0.561602	0.561602	-4.64381	PGCd - PGCp	non-DE	TG(54:4)	TG 54:4	882.768	Glycerolipids [GL]	Triradylglycerols [GL03]	Triacylglycerols [GL0301]	TG	GL	54	4	NA	56936595	90494	NA	LMGL03012801
Cerd18_1_18_0	0.145465	-2.40647e-17	0.571011	0.568143	0.568143	-4.64455	PGCd - PGCp	non-DE	Cer(d18:1/18:0)	Cer 36:1;O2	565.543	Sphingolipids [SP]	Ceramides [SP02]	N-acylsphingosines (ceramides) [SP0201]	Cer	SP	36	1	HMDB0004950	5283565	72961	C00195
TG16_0_22_5_18_1_or_TG20_4_18_1_18_1	0.144733	6.77649e-17	0.570849	0.568253	0.568253	-4.64456	PGCd - PGCp	non-DE	TG(16:0/22:5/18:1) or TG(20:4/18:1/18:1)	TG 56:6	906.768	Glycerolipids [GL]	Triradylglycerols [GL03]	Triacylglycerols [GL0301]	TG	GL	56	6	HMDB05456	9544639	NA	C00422	LMGL03010677
TG18_1_18_1_22_6	-0.141475	3.61339e-17	-0.560539	0.575259	0.575259	-4.64533	PGCd - PGCp	non-DE	TG(18:1/18:1/22:6)	TG 58:8	930.768	Glycerolipids [GL]	Triradylglycerols [GL03]	Triacylglycerols [GL0301]	TG	GL	58	8	HMDB10465	9545350	NA	NA	LMGL03011389
TG58_9	-0.141394	1.5834e-17	-0.55652	0.578002	0.578002	-4.64563	PGCd - PGCp	non-DE	TG(58:9)	TG 58:9	928.752	Glycerolipids [GL]	Triradylglycerols [GL03]	Triacylglycerols [GL0301]	TG	GL	58	9	HMDB0053863	56940390	NA	NA	LMGL03016608
PI38_7_2	0.142087	1.01527e-16	0.55192	0.581148	0.581148	-4.64597	PGCd - PGCp	non-DE	PI(38:7)	PI 38:7	880.51	Glycerophospholipids [GP]	Glycerophosphoinositols [GP06]	Diacylglycerophosphoinositols [GP0601]	PI	GP	38	7	NA	NA	NA	NA	LMGP06010415
PC38_6_2	0.138867	1.28536e-16	0.551248	0.581608	0.581608	-4.64602	PGCd - PGCp	non-DE	PC(38:6)	PC 38:6	805.562	Glycerophospholipids [GP]	Glycerophosphocholines [GP01]	Diacylglycerophosphocholines [GP0101]	PC	GP	38	6	HMDB0007991	6441886	NA	C00157
PC36_5_3	-0.139048	9.16451e-17	-0.55024	0.582299	0.582299	-4.64609	PGCd - PGCp	non-DE	PC(36:5)	PC 36:5	779.547	Glycerophospholipids [GP]	Glycerophosphocholines [GP01]	Diacylglycerophosphocholines [GP0101]	PC	GP	36	5	HMDB0007890	53478611	NA	C00157
TG52_5	0.140432	-3.70566e-17	0.550054	0.582426	0.582426	-4.64611	PGCd - PGCp	non-DE	TG(52:5)	TG 52:5	852.721	Glycerolipids [GL]	Triradylglycerols [GL03]	Triacylglycerols [GL0301]	TG	GL	52	5	NA	9544151	90494	NA	LMGL03010186
L_Carnitine	-0.140809	-2.48605e-16	-0.539911	0.589399	0.589399	-4.64684	PGCd - PGCp	non-DE	L-Carnitine	CAR 0:0	161.199	Fatty Acyls [FA]	Fatty esters [FA07]	Fatty acyl carnitines [FA0707]	Car	FA	0	0	HMDB0000062	10917	16347	C00318
LPC20_4	0.135118	-1.2084e-16	0.5303	0.596042	0.596042	-4.64752	PGCd - PGCp	non-DE	LPC(20:4)	LPC 20:4	543.332	Glycerophospholipids [GP]	Glycerophosphocholines [GP01]	Monoacylglycerophosphocholines [GP0105]	LPC	GP	20	4	HMDB0010395	24779476	NA	C04230
PC40_4_3	0.133396	-2.68329e-17	0.528443	0.59733	0.59733	-4.64765	PGCd - PGCp	non-DE	PC(40:4)	PC 40:4	837.625	Glycerophospholipids [GP]	Glycerophosphocholines [GP01]	Diacylglycerophosphocholines [GP0101]	PC	GP	40	4	HMDB0008054	24778868	NA	C00157
PCO_36_5_1	0.134351	6.20071e-18	0.527572	0.597934	0.597934	-4.64771	PGCd - PGCp	non-DE	PC(O-36:5)	PC O-36:5	765.567	Glycerophospholipids [GP]	Glycerophosphocholines [GP01]	1-(1Z-alkenyl),2-acylglycerophosphocholines [GP0103]	PC O-	GP	36	5	HMDB0011220	24779388	NA	NA
TG52_2	0.133913	2.03184e-16	0.526834	0.598446	0.598446	-4.64776	PGCd - PGCp	non-DE	TG(52:2)	TG 52:2	858.768	Glycerolipids [GL]	Triradylglycerols [GL03]	Triacylglycerols [GL0301]	TG	GL	52	2	NA	NA	NA	NA	LMGL03010115
TG55_5	0.132627	-1.44282e-16	0.522852	0.601213	0.601213	-4.64804	PGCd - PGCp	non-DE	TG(55:5)	TG 55:5	894.768	Glycerolipids [GL]	Triradylglycerols [GL03]	Triacylglycerols [GL0301]	TG	GL	55	5		9544544			LMGL03010582
TG52_3	0.132645	1.624e-17	0.522143	0.601706	0.601706	-4.64809	PGCd - PGCp	non-DE	TG(52:3)	TG 52:3	856.752	Glycerolipids [GL]	Triradylglycerols [GL03]	Triacylglycerols [GL0301]	TG	GL	52	3	NA	NA	NA	NA	LMGL03010135
SMd18_1_26_4	0.130408	1.89357e-16	0.508791	0.61103	0.61103	-4.649	PGCd - PGCp	non-DE	SM(d18:1/26:4)	SM 44:1;O2		Sphingolipids [SP]	Phosphosphingolipids [SP03]	Ceramide phosphocholines (sphingomyelins) [SP0301]	SM	SP	44	1	NA	NA	NA	NA	NA
SMd42_2_1	0.13246	3.06391e-17	0.507525	0.611918	0.611918	-4.64909	PGCd - PGCp	non-DE	SM(d42:2)	SM 42:2;O2	812.677	Sphingolipids [SP]	Phosphosphingolipids [SP03]	Ceramide phosphocholines (sphingomyelins) [SP0301]	SM	SP	42	2	HMDB0012107	44260126	17636	C00550	LMSP03010007
TG51_3_2	0.127543	1.19585e-17	0.499787	0.617354	0.617354	-4.6496	PGCd - PGCp	non-DE	TG(51:3)	TG 51:3	842.736	Glycerolipids [GL]	Triradylglycerols [GL03]	Triacylglycerols [GL0301]	TG	GL	51	3	NA	NA	NA	NA	LMGL03010055
PC18_0_18_0	0.124512	-1.11318e-16	0.484939	0.627844	0.627844	-4.65057	PGCd - PGCp	non-DE	PC(18:0/18:0)	PC 36:0	789.625	Glycerophospholipids [GP]	Glycerophosphocholines [GP01]	Diacylglycerophosphocholines [GP0101]	PC	GP	36	0	HMDB0008036	94190	83718	C00157
TG54_2	0.122202	-2.6939e-17	0.477467	0.633152	0.633152	-4.65105	PGCd - PGCp	non-DE	TG(54:2)	TG 54:2	886.799	Glycerolipids [GL]	Triradylglycerols [GL03]	Triacylglycerols [GL0301]	TG	GL	54	2	NA	56936594	NA	NA	LMGL03012800
PE16_1e_20_3	0.119457	-6.10844e-18	0.469136	0.639092	0.639092	-4.65157	PGCd - PGCp	non-DE	PE(16:1e/20:3)	PE 36:4	739.515	Glycerophospholipids [GP]	Glycerophosphoethanolamines [GP02]	Diacylglycerophosphoethanolamines [GP0201]	PE	GP	36	6	NA	NA	NA	NA	LMGP02010532
PE18_1e_22_6	-0.11818	1.32319e-16	-0.467486	0.640271	0.640271	-4.65167	PGCd - PGCp	non-DE	PE(18:1e/22:6)	PE 40:7	789.531	Glycerophospholipids [GP]	Glycerophosphoethanolamines [GP02]	Diacylglycerophosphoethanolamines [GP0201]	PE	GP	40	7	HMDB0009078	52922113	NA	C00350	LMGP02011264
TG54_5_2	0.117191	3.224e-17	0.463896	0.642841	0.642841	-4.6519	PGCd - PGCp	non-DE	TG(54:5)	TG 54:5	880.752	Glycerolipids [GL]	Triradylglycerols [GL03]	Triacylglycerols [GL0301]	TG	GL	54	5		9544433			LMGL03010470
PCO_38_6_1	0.114812	-9.62772e-17	0.452154	0.651273	0.651273	-4.65261	PGCd - PGCp	non-DE	PC(O-38:6)	PC O-38:6	791.583	Glycerophospholipids [GP]	Glycerophosphocholines [GP01]	1-alkyl,2-acylglycerophosphocholines [GP0102]	PC O-	GP	38	6	HMDB0013409	16759366	1077065	NA
TG18_0_18_0_18_0	0.116774	-1.63876e-17	0.448185	0.654134	0.654134	-4.65284	PGCd - PGCp	non-DE	TG(18:0/18:0/18:0)	TG 54:0	890.83	Glycerolipids [GL]	Triradylglycerols [GL03]	Triacylglycerols [GL0301]	TG	GL	54	0	HMDB0005393	11146	45956	C00422	LMGL03010002
octadecadienylcarnitine_C18_2_Car	0.114949	1.37523e-16	0.447693	0.654489	0.654489	-4.65287	PGCd - PGCp	non-DE	octadecadienylcarnitine (C18:2-Car)	CAR 18:2	423.335	Fatty Acyls [FA]	Fatty esters [FA07]	Fatty acyl carnitines [FA0707]	Car	FA	18	2	HMDB0006469	6450015	84098	NA
TG58_10_2	-0.112119	-5.46899e-17	-0.438251	0.661315	0.661315	-4.65343	PGCd - PGCp	non-DE	TG(58:10)	TG 58:10	926.736	Glycerolipids [GL]	Triradylglycerols [GL03]	Triacylglycerols [GL0301]	TG	GL	58	10	HMDB0053875	56936898	NA	NA	LMGL03013108
TG18_2_18_2_18_2_or_TG18_3_18_2_18_1_2	0.110293	-3.6909e-18	0.434754	0.663851	0.663851	-4.65363	PGCd - PGCp	non-DE	TG(18:2/18:2/18:2) or TG(18:3/18:2/18:1)	TG 54:6	878.736	Glycerolipids [GL]	Triradylglycerols [GL03]	Triacylglycerols [GL0301]	TG	GL	54	6	HMDB0005474	5322095	75844	C00422	LMGL03010371
TG50_5_2	-0.11215	-5.20417e-17	-0.434639	0.663935	0.663935	-4.65364	PGCd - PGCp	non-DE	TG(50:5)	TG 50:5	824.689	Glycerolipids [GL]	Triradylglycerols [GL03]	Triacylglycerols [GL0301]	TG	GL	50	5	NA	NA	NA	NA	LMGL03015708
PC35_3_1	0.111663	3.32181e-17	0.43044	0.666985	0.666985	-4.65388	PGCd - PGCp	non-DE	PC(35:3)	PC 35:3	769.562	Glycerophospholipids [GP]	Glycerophosphocholines [GP01]	Diacylglycerophosphocholines [GP0101]	PC	GP	35	3	HMDB0007948	52922328	NA	C00157
Butyrylcarnitine	-0.106991	4.20763e-18	-0.418294	0.675838	0.675838	-4.65456	PGCd - PGCp	non-DE	Butyrylcarnitine	CAR 4:0	231.147	Fatty Acyls [FA]	Fatty esters [FA07]	Fatty acyl carnitines [FA0707]	Car	FA	4	0	HMDB0002013	439829	NA	C02862
PE18_0_20_4	0.104396	-7.70291e-17	0.408115	0.683291	0.683291	-4.65512	PGCd - PGCp	non-DE	PE(18:0/20:4)	PE 38:4	767.547	Glycerophospholipids [GP]	Glycerophosphoethanolamines [GP02]	Diacylglycerophosphoethanolamines [GP0201]	PE	GP	38	5	HMDB0009003	5289133	NA	C00350	LMGP02010118
PE16_0_18_2	0.0978923	-1.16042e-16	0.382271	0.702356	0.702356	-4.65647	PGCd - PGCp	non-DE	PE(16:0/18:2)	PE 34:2	715.515	Glycerophospholipids [GP]	Glycerophosphoethanolamines [GP02]	Diacylglycerophosphoethanolamines [GP0201]	PE	GP	34	2	HMDB0008928	9546747	NA	C00350	LMGP02010042
SMd38_2	0.0965753	1.69191e-16	0.3795	0.704411	0.704411	-4.65661	PGCd - PGCp	non-DE	SM(d38:2)	SM 38:2;O2	756.615	Sphingolipids [SP]	Phosphosphingolipids [SP03]	Ceramide phosphocholines (sphingomyelins) [SP0301]	SM	SP	38	2	NA	52931179	90494		LMSP03010059
PEO_38_5_or_PEP_38_4	-0.0964941	1.4592e-16	-0.374393	0.708205	0.708205	-4.65687	PGCd - PGCp	non-DE	PE(O-38:5) or PE(P-38:4)	PE O-38:5	751.552	Glycerophospholipids [GP]	Glycerophosphoethanolamines [GP02]	1-(1Z-alkenyl),2-acylglycerophosphoethanolamines [GP0203]	PE O-	GP	38	5	HMDB0005779	9547058	NA	C00350	LMGP02030003
TG53_3	0.09527	7.12159e-17	0.373761	0.708675	0.708675	-4.6569	PGCd - PGCp	non-DE	TG(53:3)	TG 53:3	870.768	Glycerolipids [GL]	Triradylglycerols [GL03]	Triacylglycerols [GL0301]	TG	GL	53	3	NA	56939519	NA	NA	LMGL03015737
LysoPE18_1	0.0946571	9.18388e-17	0.362956	0.716728	0.716728	-4.65743	PGCd - PGCp	non-DE	LysoPE(18:1)	LPE 18:1	479.301	Glycerophospholipids [GP]	Glycerophosphoethanolamines [GP02]	Monoacylglycerophosphoethanolamines [GP0205]	LPE	GP	18	1	HMDB0011475	53480924	NA	NA
PEO_16_0_22_6_or_PEP_18_0_20_5	-0.0873405	-4.27222e-17	-0.345291	0.729961	0.729961	-4.65826	PGCd - PGCp	non-DE	PE(O-16:0/22:6) or PE(P-18:0/20:5)	PE O-38:6	749.536	Glycerophospholipids [GP]	Glycerophosphoethanolamines [GP02]	1-alkyl,2-acylglycerophosphoethanolamines [GP0202]	PE O-	GP	38	6	NA	NA	NA	NA	LMGP02020020
PC32_2	0.0867637	-1.30141e-16	0.338134	0.735346	0.735346	-4.65858	PGCd - PGCp	non-DE	PC(32:2)	PC 32:2	729.531	Glycerophospholipids [GP]	Glycerophosphocholines [GP01]	Diacylglycerophosphocholines [GP0101]	PC	GP	32	2	HMDB0007874	24778624	NA	C00157
TG53_4	0.0855311	-1.11816e-16	0.335713	0.73717	0.73717	-4.65869	PGCd - PGCp	non-DE	TG(53:4)	TG 53:4	868.752	Glycerolipids [GL]	Triradylglycerols [GL03]	Triacylglycerols [GL0301]	TG	GL	53	4	NA	56937354	NA	NA	LMGL03013564
PC38_5_2	-0.0843635	-7.19172e-17	-0.327233	0.743572	0.743572	-4.65906	PGCd - PGCp	non-DE	PC(38:5)	PC 38:5	807.578	Glycerophospholipids [GP]	Glycerophosphocholines [GP01]	Diacylglycerophosphocholines [GP0101]	PC	GP	38	5	HMDB0007989	24778735	NA	C00157
SMd36_1	0.0825622	1.59705e-16	0.323304	0.746545	0.746545	-4.65923	PGCd - PGCp	non-DE	SM(d36:1)	SM 36:1;O2	730.599	Sphingolipids [SP]	Phosphosphingolipids [SP03]	Ceramide phosphocholines (sphingomyelins) [SP0301]	SM	SP	36	1	HMDB0062559	6453725	83358	NA	LMSP03010001
TG60_7	-0.0825447	-7.37257e-17	-0.323158	0.746655	0.746655	-4.65924	PGCd - PGCp	non-DE	TG(60:7)	TG 60:7	960.815	Glycerolipids [GL]	Triradylglycerols [GL03]	Triacylglycerols [GL0301]	TG	GL	60	7		9545430			LMGL03011469
TG54_7_2	-0.0822415	4.75342e-17	-0.322664	0.747029	0.747029	-4.65926	PGCd - PGCp	non-DE	TG(54:7)	TG 54:7	876.721	Glycerolipids [GL]	Triradylglycerols [GL03]	Triacylglycerols [GL0301]	TG	GL	54	7		9544547			LMGL03010585
PC38_3_2	0.080168	3.91236e-17	0.311866	0.755218	0.755218	-4.65971	PGCd - PGCp	non-DE	PC(38:3)	PC 38:3	811.609	Glycerophospholipids [GP]	Glycerophosphocholines [GP01]	Diacylglycerophosphocholines [GP0101]	PC	GP	38	3	HMDB0008020	52922473	NA	C00157
PE16_0_18_1	0.0793139	-7.34858e-17	0.311318	0.755635	0.755635	-4.65973	PGCd - PGCp	non-DE	PE(16:0/18:1)	PE 34:1	717.531	Glycerophospholipids [GP]	Glycerophosphoethanolamines [GP02]	Diacylglycerophosphoethanolamines [GP0201]	PE	GP	34	1	HMDB0008926	9546726	NA	C00350	LMGP02010010
PE18_2e_22_6	-0.0781455	1.41823e-17	-0.307226	0.758746	0.758746	-4.6599	PGCd - PGCp	non-DE	PE(18:2e/22:6)	PE 40:8	787.515	Glycerophospholipids [GP]	Glycerophosphoethanolamines [GP02]	Diacylglycerophosphoethanolamines [GP0201]	PE	GP	40	8	HMDB0009111	52924892	NA	C00350	LMGP02011191
TG56_8_1	-0.0782495	-4.36311e-17	-0.302558	0.762301	0.762301	-4.66009	PGCd - PGCp	non-DE	TG(56:8)	TG 56:8	902.736	Glycerolipids [GL]	Triradylglycerols [GL03]	Triacylglycerols [GL0301]	TG	GL	56	8	HMDB05392	9544762	NA	C00422	LMGL03010801
TG14_0_18_2_18_2	0.0711212	-5.35181e-17	0.277002	0.781846	0.781846	-4.66107	PGCd - PGCp	non-DE	TG(14:0/18:2/18:2)	TG 50:4	826.705	Glycerolipids [GL]	Triradylglycerols [GL03]	Triacylglycerols [GL0301]	TG	GL	50	4	NA	NA	NA	NA
TG50_1_1	-0.0644289	-7.96866e-17	-0.253418	0.800007	0.800007	-4.6619	PGCd - PGCp	non-DE	TG(50:1)	TG 50:1	832.752	Glycerolipids [GL]	Triradylglycerols [GL03]	Triacylglycerols [GL0301]	TG	GL	50	1	HMDB05360	25240460	NA	C00422	LMGL03010006
TG52_0_2	0.064906	1.08143e-17	0.249207	0.803261	0.803261	-4.66204	PGCd - PGCp	non-DE	TG(52:0)	TG 52:0	862.799	Glycerolipids [GL]	Triradylglycerols [GL03]	Triacylglycerols [GL0301]	TG	GL	52	0	HMDB0108596	545690	109896	NA	LMGL03010069
HexCerd18_1_23_0	0.0630338	-1.28536e-16	0.248669	0.803677	0.803677	-4.66206	PGCd - PGCp	non-DE	HexCer(d18:1/23:0)	HexCer 41:1;O2	797.674	Sphingolipids [SP]	Neutral glycosphingolipids [SP05]	Simple Glc series [SP0501]	Cer	SP	41	1	NA	NA	NA	NA	LMSP0501AA32
PE16_0_22_6	0.0627826	9.95897e-17	0.248465	0.803835	0.803835	-4.66207	PGCd - PGCp	non-DE	PE(16:0/22:6)	PE 38:6	763.515	Glycerophospholipids [GP]	Glycerophosphoethanolamines [GP02]	Diacylglycerophosphoethanolamines [GP0201]	PE	GP	38	6	HMDB0008946	9546799	78261	C00350	LMGP02010095
PC40_8	0.0586327	3.3052e-17	0.230881	0.817463	0.817463	-4.66263	PGCd - PGCp	non-DE	PC(40:8)	PC 40:8	829.562	Glycerophospholipids [GP]	Glycerophosphocholines [GP01]	Diacylglycerophosphocholines [GP0101]	PC	GP	40	8	HMDB0008156	24778983	NA	C00157
TG56_5_2	0.0582132	8.22517e-17	0.230129	0.818047	0.818047	-4.66265	PGCd - PGCp	non-DE	TG(56:5)	TG 56:5	908.783	Glycerolipids [GL]	Triradylglycerols [GL03]	Triacylglycerols [GL0301]	TG	GL	56	5		9544578	180858		LMGL03010616
TG46_0	0.0593673	-6.75435e-18	0.230027	0.818126	0.818126	-4.66265	PGCd - PGCp	non-DE	TG(46:0)	TG 46:0	778.705	Glycerolipids [GL]	Triradylglycerols [GL03]	Triacylglycerols [GL0301]	TG	GL	46	0	HMDB0108536	91866971	34074	NA	LMGL03010007
PC40_4_1	-0.0576074	5.69321e-17	-0.225973	0.821276	0.821276	-4.66277	PGCd - PGCp	non-DE	PC(40:4)	PC 40:4	837.625	Glycerophospholipids [GP]	Glycerophosphocholines [GP01]	Diacylglycerophosphocholines [GP0101]	PC	GP	40	4	HMDB0008054	24778868	NA	C00157
TG50_2	0.0550519	4.97164e-17	0.216091	0.828969	0.828969	-4.66306	PGCd - PGCp	non-DE	TG(50:2)	TG 50:2	830.736	Glycerolipids [GL]	Triradylglycerols [GL03]	Triacylglycerols [GL0301]	TG	GL	50	2	HMDB05362	25240356	NA	C00422	LMGL03010044
PE18_0_18_1	-0.0541885	3.22585e-17	-0.211106	0.832855	0.832855	-4.66321	PGCd - PGCp	non-DE	PE(18:0/18:1)	PE 36:1	745.562	Glycerophospholipids [GP]	Glycerophosphoethanolamines [GP02]	Diacylglycerophosphoethanolamines [GP0201]	PE	GP	36	1	HMDB0008993	9546742	NA	C00350	LMGP02010036
TG50_0_2	-0.0541155	2.64453e-17	-0.209802	0.833872	0.833872	-4.66324	PGCd - PGCp	non-DE	TG(50:0)	TG 50:0	834.768	Glycerolipids [GL]	Triradylglycerols [GL03]	Triacylglycerols [GL0301]	TG	GL	50	0	HMDB0108576	99649112	NA	C00422	LMGL03010004
TG18_1_12_0_18_1_or_TG18_2_16_0_14_0	0.0535011	-7.82471e-17	0.208053	0.835237	0.835237	-4.66329	PGCd - PGCp	non-DE	TG(18:1/12:0/18:1) or TG(18:2/16:0/14:0)	TG 48:2	802.705	Glycerolipids [GL]	Triradylglycerols [GL03]	Triacylglycerols [GL0301]	TG	GL	48	2	NA	NA	NA	NA	LMGL03012670
TG18_1_18_2_18_2_2	0.0524672	2.48121e-17	0.206648	0.836334	0.836334	-4.66333	PGCd - PGCp	non-DE	TG(18:1/18:2/18:2)	TG 54:5	880.752	Glycerolipids [GL]	Triradylglycerols [GL03]	Triacylglycerols [GL0301]	TG	GL	54	5	HMDB05461	25240373	NA	C00422	LMGL03010327
PEP_16_0_20_4	-0.051775	1.0388e-16	-0.202172	0.83983	0.83983	-4.66345	PGCd - PGCp	non-DE	PE(P-16:0/20:4)	PE O-36:5	723.52	Glycerophospholipids [GP]	Glycerophosphoethanolamines [GP02]	1-(1Z-alkenyl),2-acylglycerophosphoethanolamines [GP0203]	PE O-	GP	36	5	HMDB0011352	52925126	NA	NA	LMGP02030093
TG53_2_2	0.0512681	9.8178e-18	0.200679	0.840997	0.840997	-4.66349	PGCd - PGCp	non-DE	TG(53:2)	TG 53:2	872.783	Glycerolipids [GL]	Triradylglycerols [GL03]	Triacylglycerols [GL0301]	TG	GL	53	2	NA	56938649	NA	NA	LMGL03014860
TG50_5_1	-0.0510071	-2.66114e-17	-0.198965	0.842338	0.842338	-4.66354	PGCd - PGCp	non-DE	TG(50:5)	TG 50:5	824.689	Glycerolipids [GL]	Triradylglycerols [GL03]	Triacylglycerols [GL0301]	TG	GL	50	5	NA	NA	NA	NA	LMGL03015708
TG48_2	0.0498509	4.17441e-17	0.19446	0.845862	0.845862	-4.66365	PGCd - PGCp	non-DE	TG(48:2)	TG 48:2	802.705	Glycerolipids [GL]	Triradylglycerols [GL03]	Triacylglycerols [GL0301]	TG	GL	48	2	NA	NA	NA	NA	LMGL03013233
TG51_1	-0.046671	-2.6736e-17	-0.180388	0.856891	0.856891	-4.664	PGCd - PGCp	non-DE	TG(51:1)	TG 51:1	846.768	Glycerolipids [GL]	Triradylglycerols [GL03]	Triacylglycerols [GL0301]	TG	GL	51	1	NA	NA	NA	NA	LMGL03014645
TG50_3	0.0449905	-8.83509e-17	0.175454	0.860765	0.860765	-4.66412	PGCd - PGCp	non-DE	TG(50:3)	TG 50:3	828.721	Glycerolipids [GL]	Triradylglycerols [GL03]	Triacylglycerols [GL0301]	TG	GL	50	3	NA	NA	NA	NA	LMGL03014748
TG53_2_1	-0.0454823	3.53957e-17	-0.173398	0.86238	0.86238	-4.66417	PGCd - PGCp	non-DE	TG(53:2)	TG 53:2	872.783	Glycerolipids [GL]	Triradylglycerols [GL03]	Triacylglycerols [GL0301]	TG	GL	53	2	NA	56938649	90494	NA	LMGL03014860
TG18_2_18_1_16_0	0.0439486	6.99426e-18	0.172914	0.86276	0.86276	-4.66418	PGCd - PGCp	non-DE	TG(18:2/18:1/16:0)	TG 52:3	856.752	Glycerolipids [GL]	Triradylglycerols [GL03]	Triacylglycerols [GL0301]	TG	GL	52	3	HMDB05384	25240361	NA	C00422	LMGL03010121
Myristoyl_L_carnitine	-0.0437869	-1.84914e-16	-0.171099	0.864187	0.864187	-4.66422	PGCd - PGCp	non-DE	Myristoyl-L-carnitine	CAR 14:0	371.304	Fatty Acyls [FA]	Fatty esters [FA07]	Fatty acyl carnitines [FA0707]	Car	FA	14	0	HMDB0005066	53477791	84634	NA
TG56_4_2	0.0431334	5.2743e-17	0.167626	0.866917	0.866917	-4.6643	PGCd - PGCp	non-DE	TG(56:4)	TG 56:4	910.799	Glycerolipids [GL]	Triradylglycerols [GL03]	Triacylglycerols [GL0301]	TG	GL	56	4		9544593			LMGL03010631
TG16_0_16_0_12_0	0.0412039	-4.26115e-17	0.159671	0.873178	0.873178	-4.66447	PGCd - PGCp	non-DE	TG(16:0/16:0/12:0)	TG 44:0	750.674	Glycerolipids [GL]	Triradylglycerols [GL03]	Triacylglycerols [GL0301]	TG	GL	44	0	HMDB0103646	NA	NA	NA
TG14_0_16_0_18_1	0.0381508	1.28351e-17	0.148557	0.881939	0.881939	-4.6647	PGCd - PGCp	non-DE	TG(14:0/16:0/18:1)	TG 48:1	804.721	Glycerolipids [GL]	Triradylglycerols [GL03]	Triacylglycerols [GL0301]	TG	GL	48	1	NA	NA	NA	NA	LMGL03013260
TG16_0_18_2_18_2	0.0376037	1.44314e-17	0.147561	0.882724	0.882724	-4.66472	PGCd - PGCp	non-DE	TG(16:0/18:2/18:2)	TG 52:4	854.736	Glycerolipids [GL]	Triradylglycerols [GL03]	Triacylglycerols [GL0301]	TG	GL	52	4	HMDB05390	25240363	NA	C00422	LMGL03010141
PC39_0	0.0363794	-2.9828e-16	0.1426	0.88664	0.88664	-4.66481	PGCd - PGCp	non-DE	PC(39:0)	PC 39:0	831.672	Glycerophospholipids [GP]	Glycerophosphocholines [GP01]	Diacylglycerophosphocholines [GP0101]	PC	GP	39	0	NA	NA	NA	NA
TG48_1	0.0356732	5.65446e-17	0.139442	0.889134	0.889134	-4.66487	PGCd - PGCp	non-DE	TG(48:1)	TG 48:1	804.721	Glycerolipids [GL]	Triradylglycerols [GL03]	Triacylglycerols [GL0301]	TG	GL	48	1	NA	NA	NA	NA	LMGL03013232
TG18_1_18_1_16_0	0.0346242	-6.38895e-17	0.136323	0.891598	0.891598	-4.66493	PGCd - PGCp	non-DE	TG(18:1/18:1/16:0)	TG 52:2	858.768	Glycerolipids [GL]	Triradylglycerols [GL03]	Triacylglycerols [GL0301]	TG	GL	52	2	HMDB05382	25240174	NA	C00422	LMGL03010100
TG54_6_2	0.0331369	2.6556e-17	0.131395	0.895494	0.895494	-4.66502	PGCd - PGCp	non-DE	TG(54:6)	TG 54:6	878.736	Glycerolipids [GL]	Triradylglycerols [GL03]	Triacylglycerols [GL0301]	TG	GL	54	6		56939929			LMGL03016147
LPC22_5	0.0320067	6.61594e-18	0.125349	0.900277	0.900277	-4.66512	PGCd - PGCp	non-DE	LPC(22:5)	LPC 22:5	569.348	Glycerophospholipids [GP]	Glycerophosphocholines [GP01]	Monoacylglycerophosphocholines [GP0105]	LPC	GP	22	5	HMDB0010402	53480473	74348	C04230
SMd18_1_12_0	0.0318861	-9.75874e-17	0.124394	0.901033	0.901033	-4.66513	PGCd - PGCp	non-DE	SM(d18:1/12:0)	SM 30:1;O2	646.505	Sphingolipids [SP]	Phosphosphingolipids [SP03]	Ceramide phosphocholines (sphingomyelins) [SP0301]	SM	SP	30	1	HMDB0012096	44260123	137334	C00550	LMSP03010002
TG16_0_16_0_16_0	0.0320236	-2.48305e-17	0.123856	0.901458	0.901458	-4.66514	PGCd - PGCp	non-DE	TG(16:0/16:0/16:0)	TG 48:0	806.736	Glycerolipids [GL]	Triradylglycerols [GL03]	Triacylglycerols [GL0301]	TG	GL	48	0	HMDB0005356	11147	77393	NA	LMGL03010001
TG48_0	0.0315918	-3.54096e-17	0.122772	0.902316	0.902316	-4.66516	PGCd - PGCp	non-DE	TG(48:0)	TG 48:0	806.736	Glycerolipids [GL]	Triradylglycerols [GL03]	Triacylglycerols [GL0301]	TG	GL	48	0	HMDB0106343	56938795	NA	NA	LMGL03015006
TG47_1	0.0306737	-2.75341e-17	0.11948	0.904923	0.904923	-4.66521	PGCd - PGCp	non-DE	TG(47:1)	TG 47:1	790.705	Glycerolipids [GL]	Triradylglycerols [GL03]	Triacylglycerols [GL0301]	TG	GL	47	1	NA	NA	NA	NA	LMGL03013202
TG14_0_18_1_18_1	0.0286895	5.85008e-18	0.112239	0.91066	0.91066	-4.66532	PGCd - PGCp	non-DE	TG(14:0/18:1/18:1)	TG 50:2	830.736	Glycerolipids [GL]	Triradylglycerols [GL03]	Triacylglycerols [GL0301]	TG	GL	50	2	HMDB0062639	56936586	109146	NA
TG52_6_2	-0.0283377	2.50981e-18	-0.110039	0.912404	0.912404	-4.66536	PGCd - PGCp	non-DE	TG(52:6)	TG 52:6	850.705	Glycerolipids [GL]	Triradylglycerols [GL03]	Triacylglycerols [GL0301]	TG	GL	52	6	NA	56939514	NA	NA	LMGL03015732
TG50_0_1	-0.0275741	-5.33151e-17	-0.108687	0.913476	0.913476	-4.66538	PGCd - PGCp	non-DE	TG(50:0)	TG 50:0	834.768	Glycerolipids [GL]	Triradylglycerols [GL03]	Triacylglycerols [GL0301]	TG	GL	50	0	HMDB0108576	99649112	NA	C00422	LMGL03010004
TG16_0_18_0_18_1	0.0277687	-2.38801e-17	0.108203	0.91386	0.91386	-4.66538	PGCd - PGCp	non-DE	TG(16:0/18:0/18:1)	TG 52:1	860.783	Glycerolipids [GL]	Triradylglycerols [GL03]	Triacylglycerols [GL0301]	TG	GL	52	1	HMDB05367	5365005	89755	NA	LMGL03010085
TG51_2_2	0.024377	3.54326e-17	0.0950577	0.924291	0.924291	-4.66556	PGCd - PGCp	non-DE	TG(51:2)	TG 51:2	844.752	Glycerolipids [GL]	Triradylglycerols [GL03]	Triacylglycerols [GL0301]	TG	GL	51	2	NA	NA	NA	NA	LMGL03010048
TG48_3	-0.0226993	5.77811e-17	-0.0881084	0.929811	0.929811	-4.66565	PGCd - PGCp	non-DE	TG(48:3)	TG 48:3	800.689	Glycerolipids [GL]	Triradylglycerols [GL03]	Triacylglycerols [GL0301]	TG	GL	48	3	HMDB0005432	9543989	75841	NA	LMGL03010020
SMd18_2_18_1	0.0219115	7.91421e-17	0.0851652	0.93215	0.93215	-4.66568	PGCd - PGCp	non-DE	SM(d18:2/18:1)	SM 36:3;O2	726.568	Sphingolipids [SP]	Phosphosphingolipids [SP03]	Ceramide phosphocholines (sphingomyelins) [SP0301]	SM	SP	36	3	NA	52931155	105799	NA	LMSP03010047
TG52_6_1	0.0186057	-7.49899e-17	0.0721978	0.942461	0.942461	-4.66581	PGCd - PGCp	non-DE	TG(52:6)	TG 52:6	850.705	Glycerolipids [GL]	Triradylglycerols [GL03]	Triacylglycerols [GL0301]	TG	GL	52	6	NA	56939514	NA	NA	LMGL03015732
TG51_3_1	-0.0174501	7.07361e-17	-0.0681545	0.945679	0.945679	-4.66585	PGCd - PGCp	non-DE	TG(51:3)	TG 51:3	842.736	Glycerolipids [GL]	Triradylglycerols [GL03]	Triacylglycerols [GL0301]	TG	GL	51	3	NA	NA	NA	NA	LMGL03010055
TG51_2_1	-0.0169123	-4.32574e-17	-0.0661844	0.947247	0.947247	-4.66587	PGCd - PGCp	non-DE	TG(51:2)	TG 51:2	844.752	Glycerolipids [GL]	Triradylglycerols [GL03]	Triacylglycerols [GL0301]	TG	GL	51	2	NA	NA	NA	NA	LMGL03010048
TG50_1_2	-0.0164998	-3.33288e-17	-0.0646886	0.948437	0.948437	-4.66588	PGCd - PGCp	non-DE	TG(50:1)	TG 50:1	832.752	Glycerolipids [GL]	Triradylglycerols [GL03]	Triacylglycerols [GL0301]	TG	GL	50	1	HMDB05360	25240460	NA	C00422	LMGL03010006
SMd18_0_16_0	-0.0162539	1.14787e-16	-0.0637423	0.94919	0.94919	-4.66589	PGCd - PGCp	non-DE	SM(d18:0/16:0)	SM 34:0;O2	704.583	Sphingolipids [SP]	Phosphosphingolipids [SP03]	Ceramide phosphocholines (sphingomyelins) [SP0301]	SM	SP	34	0	HMDB0062665	9939965	78647		LMSP03010004
LPC18_2	-0.0149421	-8.42817e-17	-0.058265	0.953551	0.953551	-4.66593	PGCd - PGCp	non-DE	LPC(18:2)	LPC 18:2	519.332	Glycerophospholipids [GP]	Glycerophosphocholines [GP01]	Monoacylglycerophosphocholines [GP0105]	LPC	GP	18	2	HMDB0010386	11005824	28733	C04230
TG47_2	0.0135236	2.58732e-17	0.0525711	0.958086	0.958086	-4.66598	PGCd - PGCp	non-DE	TG(47:2)	TG 47:2	788.689	Glycerolipids [GL]	Triradylglycerols [GL03]	Triacylglycerols [GL0301]	TG	GL	47	2	NA	NA	NA	NA	LMGL03013203
PEP_16_0_22_6	0.0132364	-6.51536e-17	0.0524616	0.958173	0.958173	-4.66598	PGCd - PGCp	non-DE	PE(P-16:0/22:6)	PE O-38:7	747.52	Glycerophospholipids [GP]	Glycerophosphoethanolamines [GP02]	1-(1Z-alkenyl),2-acylglycerophosphoethanolamines [GP0203]	PE O-	GP	38	7	HMDB0005780	5283497	NA	C00350	LMGP02030001
TG49_3	0.0121258	-6.4074e-17	0.047237	0.962335	0.962335	-4.66601	PGCd - PGCp	non-DE	TG(49:3)	TG 49:3	814.705	Glycerolipids [GL]	Triradylglycerols [GL03]	Triacylglycerols [GL0301]	TG	GL	49	3	NA	NA	NA	NA	LMGL03013291
TG16_1_18_1_12_0	0.0101082	3.80901e-17	0.0392215	0.968723	0.968723	-4.66606	PGCd - PGCp	non-DE	TG(16:1/18:1/12:0)	TG 46:2	774.674	Glycerolipids [GL]	Triradylglycerols [GL03]	Triacylglycerols [GL0301]	TG	GL	46	2	NA	NA	NA	NA	LMGL03013351
LPC16_0e	0.00884787	5.68768e-17	0.0343227	0.972628	0.972628	-4.66608	PGCd - PGCp	non-DE	LPC(16:0e)	LPC O-16:0	481.353	Glycerophospholipids [GP]	Glycerophosphocholines [GP01]	Monoalkylglycerophosphocholines [GP0106]	LPC	GP	16	0	NA	NA	NA	NA
TG16_0_18_2_18_3	0.00517863	-5.44223e-17	0.020279	0.983826	0.983826	-4.66613	PGCd - PGCp	non-DE	TG(16:0/18:2/18:3)	TG 52:5	852.721	Glycerolipids [GL]	Triradylglycerols [GL03]	Triacylglycerols [GL0301]	TG	GL	52	5	NA	NA	NA	NA	LMGL03015731
TG16_0_18_2_12_0	-0.00189515	3.32919e-17	-0.00734485	0.994141	0.994141	-4.66616	PGCd - PGCp	non-DE	TG(16:0/18:2/12:0)	TG 46:2	774.674	Glycerolipids [GL]	Triradylglycerols [GL03]	Triacylglycerols [GL0301]	TG	GL	46	2	NA	NA	NA	NA	NA
TG49_1	-0.00184063	-4.7721e-17	-0.00718313	0.99427	0.99427	-4.66616	PGCd - PGCp	non-DE	TG(49:1)	TG 49:1	818.736	Glycerolipids [GL]	Triradylglycerols [GL03]	Triacylglycerols [GL0301]	TG	GL	49	1	NA	NA	NA	NA	LMGL03013289
TG55_1	0.00180025	4.70082e-17	0.00703405	0.994389	0.994389	-4.66616	PGCd - PGCp	non-DE	TG(55:1)	TG 55:1	902.83	Glycerolipids [GL]	Triradylglycerols [GL03]	Triacylglycerols [GL0301]	TG	GL	55	1		56939496			LMGL03015714
SMd42_1	-0.00143926	-6.52551e-17	-0.00555707	0.995567	0.995567	-4.66616	PGCd - PGCp	non-DE	SM(d42:1)	SM 42:1;O2	814.693	Sphingolipids [SP]	Phosphosphingolipids [SP03]	Ceramide phosphocholines (sphingomyelins) [SP0301]	SM	SP	42	1	HMDB0012095	44260133	17636	C00550	LMSP03010023
TG51_4	-0.0012144	-7.63832e-17	-0.00475945	0.996204	0.996204	-4.66616	PGCd - PGCp	non-DE	TG(51:4)	TG 51:4	840.721	Glycerolipids [GL]	Triradylglycerols [GL03]	Triacylglycerols [GL0301]	TG	GL	51	4	NA	NA	NA	NA	LMGL03012907
LPC22_6	0.00110392	-6.06784e-17	0.00436739	0.996516	0.996516	-4.66616	PGCd - PGCp	non-DE	LPC(22:6)	LPC 22:6	567.332	Glycerophospholipids [GP]	Glycerophosphocholines [GP01]	Monoacylglycerophosphocholines [GP0105]	LPC	GP	22	6	HMDB0010404	10415542	73873	C04230
TG56_5_1	0.000839537	1.34626e-17	0.00324815	0.997409	0.997409	-4.66616	PGCd - PGCp	non-DE	TG(56:5)	TG 56:5	908.783	Glycerolipids [GL]	Triradylglycerols [GL03]	Triacylglycerols [GL0301]	TG	GL	56	5		9544578	180858		LMGL03010616
TG49_2	0.000178349	-3.29413e-17	0.000694849	0.999446	0.999446	-4.66616	PGCd - PGCp	non-DE	TG(49:2)	TG 49:2	816.721	Glycerolipids [GL]	Triradylglycerols [GL03]	Triacylglycerols [GL0301]	TG	GL	49	2	NA	NA	NA	NA	LMGL03013290
