# Supplementary material for: Therapeutic TG2 inhibition reverses systemic multiomic dysregulation in celiac disease
Source: BMC Med. 2026 Apr 24;24:350. doi: 10.1186/s12916-026-04892-y (PMC13255354; doi:10.1186/s12916-026-04892-y)
Supplement: Supplementary file 4 — Supplementary Material 4: Additional file 4: Table S5 [file 12916_2026_4892_MOESM4_ESM.xlsx]

## Sheet: Sheet3 (3)
UniProt ID	Gene name	PG.ProteinDescriptions	PG.NrOf Stripped Sequences Identified (Experiment-wide)	PG.NrOf Modified Sequences Identified (Experiment-wide)	PG.NrOf Precursors Identified (Experiment-wide)	PG. Completeness	Median log2 Intensity
A0A075B6H9	IGLV4-69	Immunoglobulin lambda variable 4-69	4	4	6	100	13.4425
A0A075B6I0	IGLV8-61	Immunoglobulin lambda variable 8-61	3	3	4	97.9	16.8644
A0A075B6I7	IGLV5-48	Probable non-functional immunoglobulin lambda variable 5-48	2	2	3	89.4	13.8666
A0A075B6J1	IGLV5-37	Immunoglobulin lambda variable 5-37	3	3	3	63.8	12.5645
A0A075B6J9	IGLV2-18	Immunoglobulin lambda variable 2-18	2	3	4	100	16.0308
A0A075B6K0	IGLV3-16	Immunoglobulin lambda variable 3-16	2	2	2	93.6	15.9941
A0A075B6K4	IGLV3-10	Immunoglobulin lambda variable 3-10	6	6	9	100	15.7267
A0A075B6K5	IGLV3-9	Immunoglobulin lambda variable 3-9	5	5	8	100	18.5922
A0A075B6P5;P01615	IGKV2-28;IGKV2D-28	Immunoglobulin kappa variable 2-28;Immunoglobulin kappa variable 2D-28	3	3	5	100	14.126
A0A075B6Q5	IGHV3-64	Immunoglobulin heavy variable 3-64	3	6	8	100	15.8355
A0A075B6R2	IGHV4-4	Immunoglobulin heavy variable 4-4	2	2	3	100	14.7029
A0A075B6R9;A0A0C4DH68	IGKV2D-24;IGKV2-24	Probable non-functional immunoglobulin kappa variable 2D-24;Immunoglobulin kappa variable 2-24	3	3	5	100	17.4638
A0A075B6S2	IGKV2D-29	Immunoglobulin kappa variable 2D-29	5	5	9	100	20.0157
A0A075B6S5	IGKV1-27	Immunoglobulin kappa variable 1-27	2	2	3	100	15.1234
A0A087WSX0	IGLV5-45	Immunoglobulin lambda variable 5-45	2	2	2	98.9	16.7246
A0A087WSY4	IGHV4-30-2	Immunoglobulin heavy variable 4-30-2	2	2	2	100	16.4468
A0A087WSZ0	IGKV1D-8	Immunoglobulin kappa variable 1D-8	3	4	4	100	18.4419
A0A0A0MRZ8;P04433	IGKV3D-11;IGKV3-11	Immunoglobulin kappa variable 3D-11;Immunoglobulin kappa variable 3-11	5	5	7	100	20.4165
A0A0A0MRZ9	IGLV5-52	Immunoglobulin lambda variable 5-52	3	3	3	61.7	12.0041
A0A0A0MS14	IGHV1-45	Immunoglobulin heavy variable 1-45	2	3	3	86.2	12.592
A0A0A0MS15	IGHV3-49	Immunoglobulin heavy variable 3-49	3	4	4	100	19.271
A0A0A0MT36	IGKV6D-21	Immunoglobulin kappa variable 6D-21	2	2	3	100	13.4958
A0A0B4J1U3	IGLV1-36	Immunoglobulin lambda variable 1-36	2	2	3	100	15.3035
A0A0B4J1U7	IGHV6-1	Immunoglobulin heavy variable 6-1	4	4	6	100	18.2227
A0A0B4J1V0	IGHV3-15	Immunoglobulin heavy variable 3-15	4	5	6	100	16.5073
A0A0B4J1V2	IGHV2-26	Immunoglobulin heavy variable 2-26	4	6	7	100	15.8621
A0A0B4J1V6	IGHV3-73	Immunoglobulin heavy variable 3-73	5	6	8	100	19.491
A0A0B4J1X5	IGHV3-74	Immunoglobulin heavy variable 3-74	5	6	8	100	19.1925
A0A0B4J1X8	IGHV3-43	Immunoglobulin heavy variable 3-43	2	3	4	100	15.0535
A0A0B4J1Y8	IGLV9-49	Immunoglobulin lambda variable 9-49	4	4	6	92.6	15.0836
A0A0B4J1Y9	IGHV3-72	Immunoglobulin heavy variable 3-72	7	9	12	100	15.7435
A0A0B4J2D9;P0DP09	IGKV1D-13;IGKV1-13	Immunoglobulin kappa variable 1D-13;Immunoglobulin kappa variable 1-13	2	2	4	89.4	15.3099
A0A0C4DH25	IGKV3D-20	Immunoglobulin kappa variable 3D-20	2	2	2	100	19.9511
A0A0C4DH29	IGHV1-3	Immunoglobulin heavy variable 1-3	3	5	7	91.5	14.8868
A0A0C4DH31	IGHV1-18	Immunoglobulin heavy variable 1-18	2	4	6	100	15.8761
A0A0C4DH32	IGHV3-20	Immunoglobulin heavy variable 3-20	3	4	7	100	20.5706
A0A0C4DH33	IGHV1-24	Immunoglobulin heavy variable 1-24	3	6	7	100	13.6516
A0A0C4DH34	IGHV4-28	Immunoglobulin heavy variable 4-28	3	5	7	100	14.4663
A0A0C4DH35	IGHV3-35	Probable non-functional immunoglobulin heavy variable 3-35	2	2	3	100	18.1657
A0A0C4DH36	IGHV3-38	Probable non-functional immunoglobulin heavy variable 3-38	2	3	4	100	16.535
A0A0C4DH38	IGHV5-51	Immunoglobulin heavy variable 5-51	6	8	14	100	17.3104
A0A0C4DH43	IGHV2-70D	Immunoglobulin heavy variable 2-70D	3	5	6	100	14.2813
A0A0C4DH67	IGKV1-8	Immunoglobulin kappa variable 1-8	4	5	9	100	16.6075
A0A0C4DH73;P01611	IGKV1-12;IGKV1D-12	Immunoglobulin kappa variable 1-12;Immunoglobulin kappa variable 1D-12	3	3	6	100	17.469
A0A0G2JMI3	IGHV1-69-2	Immunoglobulin heavy variable 1-69-2	2	2	2	41.5	13.7411
A0A0G2JS06	IGLV5-39	Immunoglobulin lambda variable 5-39	2	2	3	98.9	14.833
A0A0J9YX35	IGHV3-64D	Immunoglobulin heavy variable 3-64D	3	4	5	100	18.3276
A0A0J9YXX1	IGHV5-10-1	Immunoglobulin heavy variable 5-10-1	2	3	3	100	17.5211
A0M8Q6	IGLC7	Immunoglobulin lambda constant 7	4	4	7	100	21.0798
A1L4H1	SSC5D	Soluble scavenger receptor cysteine-rich domain-containing protein SSC5D	2	2	2	57.4	9.35665
A5A3E0	POTEF	POTE ankyrin domain family member F	2	2	2	41.5	13.0742
O00151	PDLIM1	PDZ and LIM domain protein 1	11	11	13	64.9	12.2739
O00187	MASP2	Mannan-binding lectin serine protease 2	9	9	9	100	14.5678
O00194	RAB27B	Ras-related protein Rab-27B	4	4	4	24.5	13.3485
O00299	CLIC1	Chloride intracellular channel protein 1	10	10	10	69.1	13.5299
O00391	QSOX1	Sulfhydryl oxidase 1	5	5	5	100	14.4759
O00533	CHL1	Neural cell adhesion molecule L1-like protein	15	15	15	100	13.1309
O00592	PODXL	Podocalyxin	2	2	2	94.7	13.4256
O14786	NRP1	Neuropilin-1	11	11	11	100	13.449
O14791	APOL1	Apolipoprotein L1	17	18	26	100	18.1459
O14950;P19105	MYL12B;MYL12A	Myosin regulatory light chain 12B;Myosin regulatory light chain 12A	7	9	10	70.2	12.7824
O15144	ARPC2	Actin-related protein 2/3 complex subunit 2	3	3	3	35.1	11.8721
O15145	ARPC3	Actin-related protein 2/3 complex subunit 3	4	4	4	50	12.3928
O43488	AKR7A2	Aflatoxin B1 aldehyde reductase member 2	2	2	2	13.8	12.2697
O43707	ACTN4	Alpha-actinin-4	3	3	3	23.4	12.3728
O43866	CD5L	CD5 antigen-like	18	19	30	100	20.1593
O75083	WDR1	WD repeat-containing protein 1	16	16	18	71.3	12.0248
O75144	ICOSLG	ICOS ligand	2	2	2	100	13.5298
O75594	PGLYRP1	Peptidoglycan recognition protein 1	3	3	3	71.3	10.3429
O75636	FCN3	Ficolin-3	15	16	21	100	17.6477
O75882	ATRN	Attractin	30	32	46	100	16.7504
O95445	APOM	Apolipoprotein M	9	10	15	100	19.2474
O95497	VNN1	Pantetheinase	2	2	2	45.7	9.92153
O95810	CAVIN2	Caveolae-associated protein 2	10	10	11	54.3	12.3463
P00338	LDHA	L-lactate dehydrogenase A chain	7	7	9	100	12.6214
P00352	ALDH1A1	Aldehyde dehydrogenase 1A1	4	4	4	18.1	11.9128
P00441	SOD1	Superoxide dismutase [Cu-Zn]	2	2	3	10.6	11.0642
P00450	CP	Ceruloplasmin	72	103	167	100	21.8838
P00488	F13A1	Coagulation factor XIII A chain	32	39	51	100	16.5987
P00491	PNP	Purine nucleoside phosphorylase	8	8	9	76.6	12.7115
P00558	PGK1	Phosphoglycerate kinase 1	7	7	8	31.9	12.5481
P00734	F2	Prothrombin	42	51	87	100	20.524
P00736	C1R	Complement C1r subcomponent	36	40	61	100	18.0319
P00738	HP	Haptoglobin	36	40	81	100	24.0011
P00739	HPR	Haptoglobin-related protein	11	15	23	100	17.6486
P00740	F9	Coagulation factor IX	14	14	20	100	16.7431
P00742	F10	Coagulation factor X	15	19	23	100	17.3315
P00746	CFD	Complement factor D	9	9	13	100	15.6637
P00747	PLG	Plasminogen	65	77	135	100	20.6822
P00748	F12	Coagulation factor XII	21	21	35	100	18.4019
P00751	CFB	Complement factor B	48	53	91	100	20.5935
P00915	CA1	Carbonic anhydrase 1	13	15	28	100	14.0428
P00918	CA2	Carbonic anhydrase 2	9	9	13	71.3	12.7364
P01008	SERPINC1	Antithrombin-III	36	48	85	100	21.6436
P01009	SERPINA1	Alpha-1-antitrypsin	45	56	107	100	24.9907
P01011	SERPINA3	Alpha-1-antichymotrypsin	29	49	81	100	22.0302
P01019	AGT	Angiotensinogen	21	26	44	100	20.2575
P01023	A2M	Alpha-2-macroglobulin	108	133	232	100	23.9423
P01024	C3	Complement C3	166	200	353	100	23.8467
P01031	C5	Complement C5	79	90	132	100	18.6764
P01033	TIMP1	Metalloproteinase inhibitor 1	3	3	3	94.7	12.249
P01034	CST3	Cystatin-C	3	4	4	100	14.7288
P01042	KNG1	Kininogen-1	34	39	63	100	22.4233
P01344	IGF2	Insulin-like growth factor II	2	2	3	100	16.2855
P01591	JCHAIN	Immunoglobulin J chain	8	9	16	100	20.0263
P01593;P01594	IGKV1D-33;IGKV1-33	Immunoglobulin kappa variable 1D-33;Immunoglobulin kappa variable 1-33	2	2	4	100	17.7446
P01597;P04432	IGKV1-39;IGKV1D-39	Immunoglobulin kappa variable 1-39;Immunoglobulin kappa variable 1D-39	3	3	4	100	18.1583
P01599	IGKV1-17	Immunoglobulin kappa variable 1-17	4	4	7	100	16.108
P01602	IGKV1-5	Immunoglobulin kappa variable 1-5	3	3	5	100	17.9357
P01619	IGKV3-20	Immunoglobulin kappa variable 3-20	6	6	10	100	20.8568
P01624	IGKV3-15	Immunoglobulin kappa variable 3-15	4	4	8	100	19.4493
P01700	IGLV1-47	Immunoglobulin lambda variable 1-47	4	4	7	100	18.3588
P01701	IGLV1-51	Immunoglobulin lambda variable 1-51	5	5	8	100	16.8711
P01703	IGLV1-40	Immunoglobulin lambda variable 1-40	3	3	4	100	16.4451
P01704	IGLV2-14	Immunoglobulin lambda variable 2-14	2	3	5	97.9	16.9794
P01705	IGLV2-23	Immunoglobulin lambda variable 2-23	2	3	4	89.4	15.2651
P01706	IGLV2-11	Immunoglobulin lambda variable 2-11	2	3	4	100	15.7628
P01714	IGLV3-19	Immunoglobulin lambda variable 3-19	6	6	8	100	16.3895
P01715	IGLV3-1	Immunoglobulin lambda variable 3-1	2	2	2	93.6	13.0708
P01717	IGLV3-25	Immunoglobulin lambda variable 3-25	5	5	7	100	17.9167
P01718	IGLV3-27	Immunoglobulin lambda variable 3-27	2	2	2	100	14.8664
P01721	IGLV6-57	Immunoglobulin lambda variable 6-57	2	2	4	100	15.2121
P01742	IGHV1-69	Immunoglobulin heavy variable 1-69	4	5	8	100	18.1925
P01743	IGHV1-46	Immunoglobulin heavy variable 1-46	3	3	5	100	15.2965
P01766	IGHV3-13	Immunoglobulin heavy variable 3-13	2	2	3	100	15.6069
P01768;P0DP03	IGHV3-30;IGHV3-30-5	Immunoglobulin heavy variable 3-30;Immunoglobulin heavy variable 3-30-5	6	8	12	100	20.6513
P01780	IGHV3-7	Immunoglobulin heavy variable 3-7	3	3	5	100	20.3545
P01782;P0DP04	IGHV3-9;IGHV3-43D	Immunoglobulin heavy variable 3-9;Immunoglobulin heavy variable 3-43D	2	3	5	100	17.9083
P01817	IGHV2-5	Immunoglobulin heavy variable 2-5	3	4	5	100	15.2335
P01833	PIGR	Polymeric immunoglobulin receptor	18	18	18	100	13.2844
P01834	IGKC	Immunoglobulin kappa constant	2	2	5	100	23.8863
P01859	IGHG2	Immunoglobulin heavy constant gamma 2	19	22	41	100	24.7125
P01860	IGHG3	Immunoglobulin heavy constant gamma 3	10	11	20	100	21.4273
P01861	IGHG4	Immunoglobulin heavy constant gamma 4	10	12	26	100	21.0023
P01871	IGHM	Immunoglobulin heavy constant mu	9	12	23	100	21.8805
P01876	IGHA1	Immunoglobulin heavy constant alpha 1	12	14	28	100	23.936
P01880	IGHD	Immunoglobulin heavy constant delta	14	16	24	93.6	16.1363
P01889	HLA-B	HLA class I histocompatibility antigen, B alpha chain	5	5	6	88.3	11.1968
P02042	HBD	Hemoglobin subunit delta	7	9	16	100	15.414
P02647	APOA1	Apolipoprotein A-I	44	52	98	100	25.5932
P02649	APOE	Apolipoprotein E	25	29	47	100	19.6883
P02652	APOA2	Apolipoprotein A-II	10	11	17	100	22.2011
P02654	APOC1	Apolipoprotein C-I	6	7	12	100	19.4994
P02655	APOC2	Apolipoprotein C-II	6	7	7	100	19.9173
P02656	APOC3	Apolipoprotein C-III	9	9	12	100	21.6977
P02671	FGA	Fibrinogen alpha chain	57	70	122	100	23.4757
P02675	FGB	Fibrinogen beta chain	51	77	141	100	24.0241
P02679	FGG	Fibrinogen gamma chain	45	56	92	100	24.0433
P02730	SLC4A1	Band 3 anion transport protein	7	7	8	81.9	12.4331
P02741	CRP	C-reactive protein	6	6	7	91.5	13.3947
P02743	APCS	Serum amyloid P-component	2	2	2	100	17.7559
P02745	C1QA	Complement C1q subcomponent subunit A	7	7	9	100	18.1239
P02746	C1QB	Complement C1q subcomponent subunit B	12	15	23	100	18.4171
P02747	C1QC	Complement C1q subcomponent subunit C	11	11	18	100	20.258
P02748	C9	Complement component C9	26	27	41	100	19.1356
P02749	APOH	Beta-2-glycoprotein 1	22	22	38	100	22.0083
P02750	LRG1	Leucine-rich alpha-2-glycoprotein	12	12	21	100	19.2667
P02751	FN1	Fibronectin	115	131	202	100	19.7285
P02753	RBP4	Retinol-binding protein 4	11	13	16	100	18.9583
P02760	AMBP	Protein AMBP	17	26	39	100	20.5205
P02763	ORM1	Alpha-1-acid glycoprotein 1	13	15	28	100	23.806
P02765	AHSG	Alpha-2-HS-glycoprotein	12	13	26	100	22.0267
P02766	TTR	Transthyretin	12	12	26	100	21.1405
P02768	ALB	Albumin	116	135	277	100	27.616
P02774	GC	Vitamin D-binding protein	36	41	70	100	21.9209
P02775	PPBP	Platelet basic protein	5	5	9	100	17.2566
P02776	PF4	Platelet factor 4	3	3	5	92.6	15.4279
P02786	TFRC	Transferrin receptor protein 1	16	16	16	100	14.8579
P02787	TF	Serotransferrin	76	87	177	100	25.0677
P02790	HPX	Hemopexin	35	39	67	100	23.9398
P03950	ANG	Angiogenin	6	7	9	100	14.0453
P03951	F11	Coagulation factor XI	24	24	29	100	20.8813
P03952	KLKB1	Plasma kallikrein	31	37	52	100	18.5676
P04003	C4BPA	C4b-binding protein alpha chain	41	44	72	100	20.5339
P04004	VTN	Vitronectin	26	31	43	100	21.4265
P04040	CAT	Catalase	18	18	22	96.8	11.0367
P04066	FUCA1	Tissue alpha-L-fucosidase	2	2	2	73.4	12.6675
P04070	PROC	Vitamin K-dependent protein C	10	10	16	100	14.245
P04075	ALDOA	Fructose-bisphosphate aldolase A	15	15	16	100	12.7263
P04114	APOB	Apolipoprotein B-100	210	238	351	100	21.1339
P04180	LCAT	Phosphatidylcholine-sterol acyltransferase	11	12	16	100	15.6787
P04196	HRG	Histidine-rich glycoprotein	24	26	53	100	20.0138
P04211	IGLV7-43	Immunoglobulin lambda variable 7-43	3	3	4	100	16.6578
P04217	A1BG	Alpha-1B-glycoprotein	17	19	36	100	21.298
P04275	VWF	von Willebrand factor	91	104	136	100	14.1411
P04278	SHBG	Sex hormone-binding globulin	16	17	25	100	15.1055
P04406	GAPDH	Glyceraldehyde-3-phosphate dehydrogenase	11	11	14	86.2	12.7714
P04430	IGKV1-16	Immunoglobulin kappa variable 1-16	2	2	3	100	15.2313
P04746;P0DTE7;P0DTE8;P0DUB6;P19961	AMY2A;AMY1B;AMY1C;AMY1A;AMY2B	Pancreatic alpha-amylase;Alpha-amylase 1B;Alpha-amylase 1C;Alpha-amylase 1A;Alpha-amylase 2B	2	2	2	98.9	11.7048
P04792	HSPB1	Heat shock protein beta-1	4	4	4	35.1	13.3486
P05019	IGF1	Insulin-like growth factor I	4	4	6	100	12.4649
P05062	ALDOB	Fructose-bisphosphate aldolase B	5	5	5	83	12.226
P05090	APOD	Apolipoprotein D	12	14	24	100	20.0058
P05106	ITGB3	Integrin beta-3	16	16	21	90.4	14.3463
P05154	SERPINA5	Plasma serine protease inhibitor	12	14	18	100	16.5747
P05155	SERPING1	Plasma protease C1 inhibitor	24	39	61	100	21.9665
P05156	CFI	Complement factor I	28	32	45	100	18.5482
P05160	F13B	Coagulation factor XIII B chain	30	33	46	100	17.094
P05362	ICAM1	Intercellular adhesion molecule 1	4	4	4	98.9	12.2961
P05452	CLEC3B	Tetranectin	10	10	19	100	17.9598
P05543	SERPINA7	Thyroxine-binding globulin	18	24	29	100	18.5143
P05546	SERPIND1	Heparin cofactor 2	28	31	46	100	20.655
P05556	ITGB1	Integrin beta-1	8	8	8	94.7	13.149
P06276	BCHE	Cholinesterase	17	17	21	100	17.1468
P06310	IGKV2-30	Immunoglobulin kappa variable 2-30	3	3	3	100	15.7521
P06312	IGKV4-1	Immunoglobulin kappa variable 4-1	7	7	10	100	20.7673
P06331	IGHV4-34	Immunoglobulin heavy variable 4-34	5	5	8	100	18.8554
P06396	GSN	Gelsolin	38	51	82	100	20.0856
P06681	C2	Complement C2	27	32	46	100	16.6954
P06702	S100A9	Protein S100-A9	2	2	3	78.7	11.3321
P06727	APOA4	Apolipoprotein A-IV	41	44	82	100	21.1895
P06733	ENO1	Alpha-enolase	6	6	8	60.6	12.5746
P06753	TPM3	Tropomyosin alpha-3 chain	5	5	6	51.1	12.3555
P07195	LDHB	L-lactate dehydrogenase B chain	9	9	10	100	14.2467
P07203	GPX1	Glutathione peroxidase 1	4	4	4	24.5	12.7821
P07225	PROS1	Vitamin K-dependent protein S	26	30	46	100	19.1741
P07237	P4HB	Protein disulfide-isomerase	6	6	6	73.4	12.2139
P07307	ASGR2	Asialoglycoprotein receptor 2	2	2	2	78.7	11.142
P07339	CTSD	Cathepsin D	2	2	2	31.9	11.5339
P07357	C8A	Complement component C8 alpha chain	22	27	38	100	17.948
P07358	C8B	Complement component C8 beta chain	29	31	40	100	17.4943
P07359	GP1BA	Platelet glycoprotein Ib alpha chain	11	12	12	100	15.5239
P07360	C8G	Complement component C8 gamma chain	11	12	17	100	18.0763
P07384	CAPN1	Calpain-1 catalytic subunit	7	7	7	42.6	12.3831
P07737	PFN1	Profilin-1	7	10	13	96.8	14.6271
P07738	BPGM	Bisphosphoglycerate mutase	7	7	9	16	11.9801
P07900	HSP90AA1	Heat shock protein HSP 90-alpha	4	4	4	24.5	12.2623
P07947;P12931	YES1;SRC	Tyrosine-protein kinase Yes;Proto-oncogene tyrosine-protein kinase Src	3	3	3	34	12.1282
P07996	THBS1	Thrombospondin-1	40	45	61	100	14.3631
P07998	RNASE1	Ribonuclease pancreatic	5	5	6	97.9	11.2358
P08185	SERPINA6	Corticosteroid-binding globulin	14	20	31	100	18.2809
P08253	MMP2	72 kDa type IV collagenase	4	4	4	100	12.2211
P08294	SOD3	Extracellular superoxide dismutase [Cu-Zn]	5	5	9	100	12.9484
P08514	ITGA2B	Integrin alpha-IIb	23	23	28	94.7	14.5316
P08519	LPA	Apolipoprotein(a)	47	49	67	100	20.4694
P08567	PLEK	Pleckstrin	8	8	12	74.5	13.3256
P08571	CD14	Monocyte differentiation antigen CD14	11	12	15	100	15.0184
P08603	CFH	Complement factor H	72	83	136	100	20.3118
P08637	FCGR3A	Low affinity immunoglobulin gamma Fc region receptor III-A	3	3	4	100	14.8882
P08697	SERPINF2	Alpha-2-antiplasmin	22	27	45	100	18.8192
P08709	F7	Coagulation factor VII	6	6	9	100	13.8333
P08758	ANXA5	Annexin A5	2	2	2	17	13.0286
P09172	DBH	Dopamine beta-hydroxylase	15	15	20	100	14.0839
P09211	GSTP1	Glutathione S-transferase P	5	5	7	62.8	11.8353
P09486	SPARC	SPARC	5	5	6	92.6	13.2558
P09871	C1S	Complement C1s subcomponent	32	40	58	100	18.687
P0C0L4	C4A	Complement C4-A	105	122	201	100	20.748
P0C0L5	C4B	Complement C4-B	9	11	20	100	17.9989
P0DJI8	SAA1	Serum amyloid A-1 protein	8	8	14	98.9	15.2346
P0DJI9	SAA2	Serum amyloid A-2 protein	4	4	6	40.4	13.1399
P0DMV8;P0DMV9	HSPA1A;HSPA1B	Heat shock 70 kDa protein 1A;Heat shock 70 kDa protein 1B	3	3	3	39.4	12.7235
P0DOX2		Immunoglobulin alpha-2 heavy chain	19	21	39	100	22.9661
P0DOX3		Immunoglobulin delta heavy chain	5	6	7	100	15.6077
P0DOX4		Immunoglobulin epsilon heavy chain	7	7	7	88.3	18.2181
P0DOX5		Immunoglobulin gamma-1 heavy chain	30	33	68	100	26.0326
P0DOX6		Immunoglobulin mu heavy chain	21	23	42	100	22.8723
P0DOX7		Immunoglobulin kappa light chain	13	14	26	100	23.651
P0DOX8		Immunoglobulin lambda-1 light chain	10	10	16	100	23.7652
P0DOY2;P0DOY3	IGLC2;IGLC3	Immunoglobulin lambda constant 2;Immunoglobulin lambda constant 3	2	2	3	100	15.7557
P0DP01	IGHV1-8	Immunoglobulin heavy variable 1-8	3	3	5	94.7	14.2537
P0DP23;P0DP24;P0DP25	CALM1;CALM2;CALM3	Calmodulin-1;Calmodulin-2;Calmodulin-3	6	6	8	64.9	14.3297
P0DTE1	IGHV3-38-3	Probable non-functional immunoglobulin heavy variable 3-38-3	2	3	4	100	15.0332
P10124	SRGN	Serglycin	2	2	2	81.9	12.845
P10321	HLA-C	HLA class I histocompatibility antigen, C alpha chain	2	2	2	72.3	12.4908
P10643	C7	Complement component C7	40	44	54	100	19.6857
P10720	PF4V1	Platelet factor 4 variant	3	3	4	98.9	13.8741
P10909	CLU	Clusterin	21	26	47	100	21.2389
P11021	HSPA5	Endoplasmic reticulum chaperone BiP	15	15	17	100	13.7361
P11142	HSPA8	Heat shock cognate 71 kDa protein	14	15	19	100	13.5394
P11226	MBL2	Mannose-binding protein C	11	13	15	100	13.8256
P11277	SPTB	Spectrin beta chain, erythrocytic	7	7	7	28.7	10.9813
P11279	LAMP1	Lysosome-associated membrane glycoprotein 1	4	4	4	100	12.5437
P11597	CETP	Cholesteryl ester transfer protein	9	9	10	100	13.5304
P12111	COL6A3	Collagen alpha-3(VI) chain	7	7	7	100	12.7834
P12259	F5	Coagulation factor V	60	62	75	100	16.0611
P12273	PIP	Prolactin-inducible protein	2	2	2	11.7	13.2934
P12814	ACTN1	Alpha-actinin-1	43	47	59	91.5	12.9346
P12830	CDH1	Cadherin-1	3	3	3	98.9	13.7992
P12955	PEPD	Xaa-Pro dipeptidase	11	11	11	100	13.814
P13224	GP1BB	Platelet glycoprotein Ib beta chain	5	5	5	63.8	14.5779
P13591	NCAM1	Neural cell adhesion molecule 1	5	5	5	100	12.6287
P13598	ICAM2	Intercellular adhesion molecule 2	3	3	3	100	13.9205
P13671	C6	Complement component C6	42	43	59	100	18.2308
P13716	ALAD	Delta-aminolevulinic acid dehydratase	7	7	7	34	11.9566
P13727	PRG2	Bone marrow proteoglycan	6	6	8	100	12.9088
P13796	LCP1	Plastin-2	7	7	7	100	14.0495
P13987	CD59	CD59 glycoprotein	2	2	2	92.6	12.0586
P14151	SELL	L-selectin	5	5	6	100	16.2465
P14618	PKM	Pyruvate kinase PKM	21	21	26	98.9	12.5396
P14625	HSP90B1	Endoplasmin	7	7	7	94.7	12.8362
P14770	GP9	Platelet glycoprotein IX	4	4	4	27.7	11.7779
P15144	ANPEP	Aminopeptidase N	12	12	12	100	13.7123
P15151	PVR	Poliovirus receptor	2	2	3	98.9	10.3954
P15153	RAC2	Ras-related C3 botulinum toxin substrate 2	2	2	2	31.9	13.4141
P15169	CPN1	Carboxypeptidase N catalytic chain	12	15	22	100	17.0416
P15531;P22392	NME1;NME2	Nucleoside diphosphate kinase A;Nucleoside diphosphate kinase B	2	2	2	38.3	12.1057
P15814	IGLL1	Immunoglobulin lambda-like polypeptide 1	2	2	3	100	19.5575
P16070	CD44	CD44 antigen	2	2	3	100	15.1297
P16109	SELP	P-selectin	5	5	5	53.2	10.4015
P16671	CD36	Platelet glycoprotein 4	3	3	3	33	13.3098
P17936	IGFBP3	Insulin-like growth factor-binding protein 3	11	12	14	100	16.9099
P18065	IGFBP2	Insulin-like growth factor-binding protein 2	6	6	7	90.4	12.4447
P18206	VCL	Vinculin	41	45	49	100	12.7686
P18428	LBP	Lipopolysaccharide-binding protein	11	12	14	100	17.0426
P19320	VCAM1	Vascular cell adhesion protein 1	10	10	10	100	12.2078
P19652	ORM2	Alpha-1-acid glycoprotein 2	8	12	22	100	21.4254
P19823	ITIH2	Inter-alpha-trypsin inhibitor heavy chain H2	36	42	70	100	21.6268
P19827	ITIH1	Inter-alpha-trypsin inhibitor heavy chain H1	39	53	86	100	20.0652
P20742	PZP	Pregnancy zone protein	52	60	94	100	17.5271
P20851	C4BPB	C4b-binding protein beta chain	9	14	17	100	18.2583
P21291	CSRP1	Cysteine and glycine-rich protein 1	3	3	3	22.3	12.2621
P21333	FLNA	Filamin-A	80	81	107	100	15.2236
P22105	TNXB	Tenascin-X	20	20	20	100	14.3784
P22352	GPX3	Glutathione peroxidase 3	7	10	14	100	17.045
P22692	IGFBP4	Insulin-like growth factor-binding protein 4	5	5	6	100	12.5968
P22792	CPN2	Carboxypeptidase N subunit 2	16	17	24	100	18.4314
P22891	PROZ	Vitamin K-dependent protein Z	12	13	15	100	15.7813
P23083	IGHV1-2	Immunoglobulin heavy variable 1-2	6	8	13	100	20.6305
P23142	FBLN1	Fibulin-1	23	27	37	100	16.6017
P23284	PPIB	Peptidyl-prolyl cis-trans isomerase B	3	3	3	66	11.9775
P23470	PTPRG	Receptor-type tyrosine-protein phosphatase gamma	3	3	3	95.7	13.0689
P23528	CFL1	Cofilin-1	8	8	12	78.7	14.1901
P24557	TBXAS1	Thromboxane-A synthase	2	2	2	19.1	13.108
P24592	IGFBP6	Insulin-like growth factor-binding protein 6	3	3	4	100	12.4732
P24593	IGFBP5	Insulin-like growth factor-binding protein 5	5	5	5	100	13.2281
P24821	TNC	Tenascin	3	3	3	93.6	11.8637
P24844	MYL9	Myosin regulatory light polypeptide 9	2	2	2	28.7	12.3704
P25311	AZGP1	Zinc-alpha-2-glycoprotein	20	20	31	100	17.3071
P26038	MSN	Moesin	13	14	14	100	12.7956
P26447	S100A4	Protein S100-A4	3	3	3	92.6	12.5453
P26641	EEF1G	Elongation factor 1-gamma	2	2	2	23.4	12.2249
P26927	MST1	Hepatocyte growth factor-like protein	24	25	29	100	15.9294
P27105	STOM	Stomatin	5	5	6	67	12.0607
P27169	PON1	Serum paraoxonase/arylesterase 1	16	18	27	100	20.2673
P27797	CALR	Calreticulin	6	6	7	91.5	11.7027
P27824	CANX	Calnexin	3	3	3	42.6	12.096
P27918	CFP	Properdin	10	10	15	100	15.4714
P29350	PTPN6	Tyrosine-protein phosphatase non-receptor type 6	2	2	2	12.8	11.7458
P29622	SERPINA4	Kallistatin	25	28	42	100	18.6604
P30041	PRDX6	Peroxiredoxin-6	12	12	12	94.7	12.3805
P30043	BLVRB	Flavin reductase (NADPH)	9	9	12	62.8	11.5796
P30101	PDIA3	Protein disulfide-isomerase A3	8	8	9	81.9	12.043
P30740	SERPINB1	Leukocyte elastase inhibitor	4	4	4	51.1	13.6138
P31146	CORO1A	Coronin-1A	6	6	6	73.4	12.0018
P31150	GDI1	Rab GDP dissociation inhibitor alpha	2	2	2	21.3	12.3529
P31946	YWHAB	14-3-3 protein beta/alpha	6	7	8	93.6	14.1976
P32119	PRDX2	Peroxiredoxin-2	9	9	13	100	12.9762
P33151	CDH5	Cadherin-5	10	10	11	100	14.7075
P33908	MAN1A1	Mannosyl-oligosaccharide 1,2-alpha-mannosidase IA	4	5	5	100	12.7893
P34096	RNASE4	Ribonuclease 4	3	3	3	100	12.6134
P35443	THBS4	Thrombospondin-4	7	7	8	100	13.0979
P35542	SAA4	Serum amyloid A-4 protein	6	8	12	100	18.4289
P35579	MYH9	Myosin-9	95	102	127	98.9	13.4415
P35858	IGFALS	Insulin-like growth factor-binding protein complex acid labile subunit	23	23	35	100	17.5223
P36955	SERPINF1	Pigment epithelium-derived factor	16	16	24	100	18.3046
P36980	CFHR2	Complement factor H-related protein 2	4	4	6	100	17.006
P37802	TAGLN2	Transgelin-2	10	15	17	87.2	12.7714
P37840	SNCA	Alpha-synuclein	4	4	4	26.6	12.2667
P40197	GP5	Platelet glycoprotein V	9	9	9	95.7	14.1349
P40925	MDH1	Malate dehydrogenase, cytoplasmic	3	3	3	50	11.4157
P41222	PTGDS	Prostaglandin-H2 D-isomerase	3	4	6	100	14.49
P43121	MCAM	Cell surface glycoprotein MUC18	9	9	10	100	12.5822
P43251	BTD	Biotinidase	9	9	10	100	15.973
P43652	AFM	Afamin	36	38	59	100	19.575
P48059	LIMS1	LIM and senescent cell antigen-like-containing domain protein 1	10	10	10	63.8	13.1703
P48740	MASP1	Mannan-binding lectin serine protease 1	19	20	26	100	16.0807
P49747	COMP	Cartilage oligomeric matrix protein	18	18	22	100	14.7258
P49908	SELENOP	Selenoprotein P	7	8	10	100	15.9709
P49913	CAMP	Cathelicidin antimicrobial peptide	3	3	3	98.9	11.8942
P50552	VASP	Vasodilator-stimulated phosphoprotein	9	10	12	57.4	11.1378
P51884	LUM	Lumican	13	14	22	100	19.0526
P52209	PGD	6-phosphogluconate dehydrogenase, decarboxylating	2	2	2	24.5	11.9325
P52566	ARHGDIB	Rho GDP-dissociation inhibitor 2	4	4	4	60.6	12.3473
P52907	CAPZA1	F-actin-capping protein subunit alpha-1	4	4	4	55.3	12.1115
P54108	CRISP3	Cysteine-rich secretory protein 3	5	5	5	100	14.2746
P55056	APOC4	Apolipoprotein C-IV	6	7	10	100	15.4832
P55058	PLTP	Phospholipid transfer protein	6	6	7	100	16.7414
P55072	VCP	Transitional endoplasmic reticulum ATPase	5	5	5	31.9	12.4572
P55103	INHBC	Inhibin beta C chain	5	5	5	100	14.4323
P55209	NAP1L1	Nucleosome assembly protein 1-like 1	2	2	2	28.7	14.0356
P55290	CDH13	Cadherin-13	3	3	3	100	13.0817
P58546	MTPN	Myotrophin	4	4	5	29.8	12.4552
P59665;P59666	DEFA1;DEFA3	Neutrophil defensin 1;Neutrophil defensin 3	2	2	2	100	12.8179
P59998	ARPC4	Actin-related protein 2/3 complex subunit 4	3	3	3	38.3	14.6595
P60174	TPI1	Triosephosphate isomerase	6	6	6	42.6	11.8028
P60660	MYL6	Myosin light polypeptide 6	10	11	13	86.2	13.1765
P61158	ACTR3	Actin-related protein 3	8	8	8	43.6	11.9856
P61160	ACTR2	Actin-related protein 2	6	6	6	46.8	12.0567
P61204;P84077	ARF3;ARF1	ADP-ribosylation factor 3;ADP-ribosylation factor 1	4	4	4	48.9	17.8675
P61224	RAP1B	Ras-related protein Rap-1b	10	10	13	80.9	13.0419
P61586	RHOA	Transforming protein RhoA	3	3	3	41.5	12.4037
P61626	LYZ	Lysozyme C	3	3	3	100	14.5108
P61769	B2M	Beta-2-microglobulin	4	4	7	100	13.4457
P62258	YWHAE	14-3-3 protein epsilon	4	4	4	46.8	11.8295
P62328	TMSB4X	Thymosin beta-4	5	6	10	96.8	13.4246
P62873	GNB1	Guanine nucleotide-binding protein G(I)/G(S)/G(T) subunit beta-1	3	3	3	21.3	10.2246
P62937	PPIA	Peptidyl-prolyl cis-trans isomerase A	7	8	10	98.9	14.4548
P62942	FKBP1A	Peptidyl-prolyl cis-trans isomerase FKBP1A	2	2	2	26.6	12.8306
P63241;Q6IS14;Q9GZV4	EIF5A;EIF5AL1;EIF5A2	Eukaryotic translation initiation factor 5A-1;Eukaryotic translation initiation factor 5A-1-like;Eukaryotic translation initiation factor 5A-2	2	2	2	98.9	13.3636
P67936	TPM4	Tropomyosin alpha-4 chain	16	16	21	89.4	13.9242
P68363	TUBA1B	Tubulin alpha-1B chain	17	19	26	94.7	13.4252
P68371	TUBB4B	Tubulin beta-4B chain	2	2	2	28.7	13.8535
P68871	HBB	Hemoglobin subunit beta	17	19	38	100	21.0389
P69892	HBG2	Hemoglobin subunit gamma-2	13	16	27	100	20.7747
P69905	HBA1	Hemoglobin subunit alpha	14	17	35	100	20.1087
P78417	GSTO1	Glutathione S-transferase omega-1	6	6	6	86.2	12.2847
P80108	GPLD1	Phosphatidylinositol-glycan-specific phospholipase D	22	25	35	100	17.3751
P80748	IGLV3-21	Immunoglobulin lambda variable 3-21	5	5	8	90.4	16.8251
P98160	HSPG2	Basement membrane-specific heparan sulfate proteoglycan core protein	6	6	6	100	12.1779
Q00610	CLTC	Clathrin heavy chain 1	2	2	2	16	12.2591
Q01459	CTBS	Di-N-acetylchitobiase	2	2	3	100	12.1195
Q01518	CAP1	Adenylyl cyclase-associated protein 1	9	9	10	71.3	13.9556
Q03591	CFHR1	Complement factor H-related protein 1	14	15	25	100	18.6643
Q04756	HGFAC	Hepatocyte growth factor activator	17	17	22	100	16.1711
Q04917	YWHAH	14-3-3 protein eta	2	2	2	23.4	13.5079
Q05682	CALD1	Caldesmon	6	6	6	31.9	11.9365
Q06033	ITIH3	Inter-alpha-trypsin inhibitor heavy chain H3	25	30	46	100	17.1026
Q06830	PRDX1	Peroxiredoxin-1	7	7	9	100	15.5854
Q08380	LGALS3BP	Galectin-3-binding protein	14	14	17	100	13.3705
Q08830	FGL1	Fibrinogen-like protein 1	4	4	4	54.3	12.011
Q0ZGT2	NEXN	Nexilin	2	2	2	26.6	11.3209
Q12805	EFEMP1	EGF-containing fibulin-like extracellular matrix protein 1	15	18	20	100	15.3906
Q12860	CNTN1	Contactin-1	2	2	2	56.4	10.48
Q12907	LMAN2	Vesicular integral-membrane protein VIP36	2	2	2	95.7	12.9496
Q13103	SPP2	Secreted phosphoprotein 24	4	4	6	100	13.3434
Q13201	MMRN1	Multimerin-1	13	13	14	71.3	12.0582
Q13418	ILK	Integrin-linked protein kinase	16	17	20	78.7	12.3314
Q13642	FHL1	Four and a half LIM domains protein 1	3	3	3	42.6	12.4667
Q13790	APOF	Apolipoprotein F	5	6	7	100	17.2796
Q13822	ENPP2	Autotaxin	10	10	12	100	12.646
Q14019	COTL1	Coactosin-like protein	3	3	3	26.6	12.4338
Q14515	SPARCL1	SPARC-like protein 1	5	5	6	98.9	13.1851
Q14520	HABP2	Hyaluronan-binding protein 2	20	20	34	100	17.6277
Q14624	ITIH4	Inter-alpha-trypsin inhibitor heavy chain H4	51	62	105	100	21.224
Q14697	GANAB	Neutral alpha-glucosidase AB	3	3	3	80.9	9.79231
Q14766	LTBP1	Latent-transforming growth factor beta-binding protein 1	12	12	12	57.4	9.91851
Q15063	POSTN	Periostin	3	3	3	70.2	12.1872
Q15113	PCOLCE	Procollagen C-endopeptidase enhancer 1	8	8	8	100	14.0348
Q15166	PON3	Serum paraoxonase/lactonase 3	7	7	10	100	14.8136
Q15365	PCBP1	Poly(rC)-binding protein 1	2	2	2	31.9	12.0416
Q15404	RSU1	Ras suppressor protein 1	3	3	3	53.2	13.3507
Q15485	FCN2	Ficolin-2	6	7	8	100	15.5458
Q15555	MAPRE2	Microtubule-associated protein RP/EB family member 2	2	2	2	14.9	10.3965
Q15582	TGFBI	Transforming growth factor-beta-induced protein ig-h3	16	16	18	100	15.9203
Q15833	STXBP2	Syntaxin-binding protein 2	4	4	4	26.6	12.4993
Q15848	ADIPOQ	Adiponectin	4	4	5	100	13.4047
Q15942	ZYX	Zyxin	15	15	15	70.2	12.2472
Q16270	IGFBP7	Insulin-like growth factor-binding protein 7	2	2	2	96.8	9.89155
Q16610	ECM1	Extracellular matrix protein 1	26	28	35	100	16.4063
Q16706	MAN2A1	Alpha-mannosidase 2	2	2	2	100	13.1337
Q16853	AOC3	Amine oxidase [copper-containing] 3	3	3	3	97.9	11.3942
Q2M389	WASHC4	WASH complex subunit 4	2	2	2	19.1	11.4964
Q3ZCW2	LGALSL	Galectin-related protein	6	6	6	41.5	13.154
Q6EMK4	VASN	Vasorin	3	3	5	100	14.0891
Q6Q788	APOA5	Apolipoprotein A-V	4	4	4	88.3	13.6987
Q6UX71	PLXDC2	Plexin domain-containing protein 2	2	2	2	100	12.9727
Q6UXB8	PI16	Peptidase inhibitor 16	9	11	13	100	13.7389
Q6UY14	ADAMTSL4	ADAMTS-like protein 4	2	2	2	100	14.2756
Q6YHK3	CD109	CD109 antigen	2	2	2	91.5	12.3964
Q76LX8	ADAMTS13	A disintegrin and metalloproteinase with thrombospondin motifs 13	13	13	14	100	12.2861
Q86U17	SERPINA11	Serpin A11	3	3	3	91.5	12.8186
Q86UX7	FERMT3	Fermitin family homolog 3	27	27	37	92.6	13.8372
Q86VB7	CD163	Scavenger receptor cysteine-rich type 1 protein M130	13	13	13	100	12.4098
Q86YW5	TREML1	Trem-like transcript 1 protein	2	2	2	26.6	12.67
Q8N6C8	LILRA3	Leukocyte immunoglobulin-like receptor subfamily A member 3	3	3	3	61.7	11.5509
Q8NBJ4	GOLM1	Golgi membrane protein 1	2	2	2	41.5	8.96872
Q8NBP7	PCSK9	Proprotein convertase subtilisin/kexin type 9	3	3	3	98.9	12.2196
Q8WWA0	ITLN1	Intelectin-1	2	2	2	86.2	12.3445
Q8WZ42	TTN	Titin	2	2	2	94.7	14.5139
Q8WZ75	ROBO4	Roundabout homolog 4	3	3	3	89.4	11.9404
Q92496	CFHR4	Complement factor H-related protein 4	11	12	15	100	15.4713
Q92930	RAB8B	Ras-related protein Rab-8B	2	2	2	46.8	12.5625
Q92954	PRG4	Proteoglycan 4	19	21	25	100	14.1702
Q93084	ATP2A3	Sarcoplasmic/endoplasmic reticulum calcium ATPase 3	6	6	7	58.5	13.7088
Q96IY4	CPB2	Carboxypeptidase B2	13	13	20	100	16.47
Q96KN2	CNDP1	Beta-Ala-His dipeptidase	17	22	25	100	14.4242
Q96PD5	PGLYRP2	N-acetylmuramoyl-L-alanine amidase	19	22	41	100	18.1623
Q96S96	PEBP4	Phosphatidylethanolamine-binding protein 4	2	2	2	75.5	12.127
Q99439	CNN2	Calponin-2	4	4	4	30.9	12.1253
Q99497	PARK7	Parkinson disease protein 7	4	4	5	46.8	11.8541
Q99784	OLFM1	Noelin	6	6	6	100	14.0148
Q99969	RARRES2	Retinoic acid receptor responder protein 2	3	3	3	81.9	11.5359
Q9BQE3	TUBA1C	Tubulin alpha-1C chain	4	4	5	62.8	13.2421
Q9BUN1	MENT	Protein MENT	2	2	3	100	11.4361
Q9BWP8	COLEC11	Collectin-11	5	5	6	100	13.9439
Q9BXR6	CFHR5	Complement factor H-related protein 5	14	14	17	100	14.5926
Q9H299	SH3BGRL3	SH3 domain-binding glutamic acid-rich-like protein 3	2	3	3	76.6	12.0381
Q9H4A9	DPEP2	Dipeptidase 2	2	2	2	91.5	10.7158
Q9H4B7	TUBB1	Tubulin beta-1 chain	17	18	23	96.8	14.0963
Q9H4G4	GLIPR2	Golgi-associated plant pathogenesis-related protein 1	2	2	2	100	12.1333
Q9H8L6	MMRN2	Multimerin-2	2	2	2	100	13.2258
Q9HBI1	PARVB	Beta-parvin	6	6	8	75.5	12.1327
Q9HCN6	GP6	Platelet glycoprotein VI	2	2	2	19.1	11.2423
Q9HDC9	APMAP	Adipocyte plasma membrane-associated protein	12	12	15	100	14.7714
Q9NPH3	IL1RAP	Interleukin-1 receptor accessory protein	6	6	6	100	14.0474
Q9NQ79	CRTAC1	Cartilage acidic protein 1	13	13	15	100	15.1044
Q9NQC3	RTN4	Reticulon-4	3	3	3	18.1	11.9347
Q9NZN3	EHD3	EH domain-containing protein 3	5	5	5	37.2	11.8603
Q9NZP8	C1RL	Complement C1r subcomponent-like protein	11	12	13	100	16.165
Q9UBW5	BIN2	Bridging integrator 2	2	2	2	26.6	13.187
Q9UBX5	FBLN5	Fibulin-5	4	5	5	100	14.809
Q9UGM5	FETUB	Fetuin-B	9	11	13	100	16.9052
Q9UHG3	PCYOX1	Prenylcysteine oxidase 1	12	16	19	100	14.2704
Q9UJU6	DBNL	Drebrin-like protein	2	2	2	31.9	11.6409
Q9UK55	SERPINA10	Protein Z-dependent protease inhibitor	14	16	21	100	15.7025
Q9ULV4	CORO1C	Coronin-1C	8	8	9	57.4	12.4508
Q9UNN8	PROCR	Endothelial protein C receptor	3	4	4	98.9	16.0923
Q9Y251	HPSE	Heparanase	2	2	2	20.2	12.7101
Q9Y490	TLN1	Talin-1	96	103	127	98.9	14.1766
Q9Y5C1	ANGPTL3	Angiopoietin-related protein 3	3	3	4	94.7	11.6586
Q9Y5Y7	LYVE1	Lymphatic vessel endothelial hyaluronic acid receptor 1	4	4	5	100	14.7933
Q9Y6R7	FCGBP	IgGFc-binding protein	56	57	65	100	14.3421
